# Supplementary material for: Tetra­aqua­bis­(6-chloro­pyridine-3-carboxyl­ato-κO)nickel(II) tetra­hydrate
Source: Acta Crystallogr Sect E Struct Rep Online. 2012 Oct 20;68(Pt 11):m1393. doi: 10.1107/S160053681204322X (PMC3515138; doi:10.1107/S160053681204322X)
Supplement: Supplementary file 1 [file e-68-m1393-sup1.cif]

##############################################################################
#                                                                            #
# This CIF contains the data in a paper accepted for publication in          #
# Acta Crystallographica Section E. It conforms to the requirements of       #
# Notes for Authors for Acta Crystallographica Section E, and has been       #
# peer reviewed under the auspices of the IUCr Commission on Journals.       #
#                                                                            #
# Full details of the Crystallographic Information File format               #
# are given in the paper "The Crystallographic Information File (CIF):       #
# a New Standard Archive File for Crystallography" by S. R. Hall, F. H.      #
# Allen and I. D. Brown [Acta Cryst. (1991), A47, 655-685].                  #
#                                                                            #
# The current version of the core CIF dictionary is obtainable from          #
# ftp://ftp.iucr.org/pub/cif_core.dic.                                       #
#                                                                            #
# Software is freely available for graphical display of the structure(s)     #
# in this CIF. For information consult the CIF software page                 #
# http://www.iucr.org/resources/cif/software.                                #
#                                                                            #
# This file may be used for bona fide research purposes within the           #
# scientific community so long as proper attribution is given to the journal # 
# article from which it was obtained.                                        #
#                                                                            #
##############################################################################
data_global
_audit_creation_method     'SHELXL97'
_journal_date_recd_electronic     2012-10-06
_journal_date_accepted     2012-10-17
_journal_name_full     'Acta Crystallographica, Section E'
_journal_year     2012
_journal_volume     68
_journal_issue     11
_journal_page_first     m1393
_journal_page_last     m1393
_journal_paper_category     QM
_journal_paper_doi     10.1107/S160053681204322X
_journal_coeditor_code     BQ2376
_publ_contact_author_name     'Bing Li'
_publ_contact_author_address
;
College of Sciences, Zhejiang A&F University,
Lin'an, Hangzhou, Zhejiang 311300, People's Republic of China
;
_publ_contact_author_email     libingzjfc@163.com
_publ_contact_author_fax     ?
_publ_contact_author_phone     ?
_publ_section_title
;
Tetraaquabis(6-chloropyridine-3-carboxylato-\k<i>O</i>)nickel(II) tetrahydrate
;
loop_
    _publ_author_name
    _publ_author_address
    'Qiao-Hua Xia'
;
College of Sciences, Zhejiang A&F University,
Lin'an, Hangzhou, Zhejiang 311300, People's Republic of China
;
    'Zhong-Fu Guo'
;
College of Sciences, Zhejiang A&F University,
Lin'an, Hangzhou, Zhejiang 311300, People's Republic of China
;
    'Li Liu'
;
College of Sciences, Zhejiang A&F University,
Lin'an, Hangzhou, Zhejiang 311300, People's Republic of China
;
    'Jian-Quan Lv'
;
College of Sciences, Zhejiang A&F University,
Lin'an, Hangzhou, Zhejiang 311300, People's Republic of China
;
    'Bing Li'
;
College of Sciences, Zhejiang A&F University,
Lin'an, Hangzhou, Zhejiang 311300, People's Republic of China
;
data_I
_audit_creation_method     SHELXL-97
_chemical_name_systematic
;
Tetraaquabis(6-chloropyridine-3-carboxylato-\k<i>O</i>)nickel(II) tetrahydrate
;
_chemical_name_common     ?
_chemical_formula_moiety     'C12 H14 Cl2 N2 Ni O8, 4(H2 O)'
_chemical_formula_sum     'C12 H22 Cl2 N2 Ni O12'
_chemical_formula_iupac     '[Ni (C6 H3 Cl N O2)2 (H2 O)4], 4H2 O'
_chemical_formula_weight     515.91
_chemical_melting_point     ?
_symmetry_cell_setting     triclinic
_symmetry_space_group_name_H-M     'P -1'
_symmetry_space_group_name_Hall     '-P 1'
loop_
    _symmetry_equiv_pos_as_xyz
    'x, y, z'
    '-x, -y, -z'
_cell_length_a     7.0245(14)
_cell_length_b     7.3436(15)
_cell_length_c     11.547(2)
_cell_angle_alpha     86.35(3)
_cell_angle_beta     77.78(3)
_cell_angle_gamma     64.55(3)
_cell_volume     525.4(2)
_cell_formula_units_Z     1
_cell_measurement_reflns_used     4651
_cell_measurement_theta_min     3.1
_cell_measurement_theta_max     27.5
_cell_measurement_temperature     293(2)
_exptl_crystal_description     block
_exptl_crystal_colour     green
_exptl_crystal_size_max     0.39
_exptl_crystal_size_mid     0.29
_exptl_crystal_size_min     0.16
_exptl_crystal_density_diffrn     1.630
_exptl_crystal_density_meas     ?
_exptl_crystal_density_method     'not measured'
_exptl_crystal_F_000     266
_exptl_absorpt_coefficient_mu     1.238
_exptl_absorpt_correction_type     multi-scan
_exptl_absorpt_process_details     '(ABSCOR; Higashi, 1995)'
_exptl_absorpt_correction_T_min     0.754
_exptl_absorpt_correction_T_max     0.862
_exptl_special_details     ?
_diffrn_ambient_temperature     293(2)
_diffrn_radiation_type     MoK\a
_diffrn_radiation_wavelength     0.71073
_diffrn_radiation_source     'fine-focus sealed tube'
_diffrn_radiation_monochromator     graphite
_diffrn_measurement_device_type     'Rigaku R-AXIS RAPID'
_diffrn_measurement_method     '\w scans'
_diffrn_detector_area_resol_mean     ?
_diffrn_reflns_number     5167
_diffrn_reflns_av_R_equivalents     0.0487
_diffrn_reflns_av_sigmaI/netI     0.0496
_diffrn_reflns_theta_min     3.07
_diffrn_reflns_theta_max     27.46
_diffrn_reflns_theta_full     27.46
_diffrn_measured_fraction_theta_max     0.990
_diffrn_measured_fraction_theta_full     0.990
_diffrn_reflns_limit_h_min     -8
_diffrn_reflns_limit_h_max     9
_diffrn_reflns_limit_k_min     -9
_diffrn_reflns_limit_k_max     9
_diffrn_reflns_limit_l_min     -14
_diffrn_reflns_limit_l_max     14
_diffrn_standards_number     ?
_diffrn_standards_interval_count     ?
_diffrn_standards_interval_time     ?
_diffrn_standards_decay_%     0
_refine_special_details
;
Refinement of <i>F</i>^2^ against ALL reflections. The weighted <i>R</i>-factor
<i>wR</i> and goodness of fit <i>S</i> are based on <i>F</i>^2^, conventional
<i>R</i>-factors <i>R</i> are based on <i>F</i>, with <i>F</i> set to zero for
negative <i>F</i>^2^. The threshold expression of <i>F</i>^2^ >
\s(<i>F</i>^2^) is used only for calculating <i>R</i>-factors(gt) <i>etc</i>.
and is not relevant to the choice of reflections for refinement.
<i>R</i>-factors based on <i>F</i>^2^ are statistically about twice as large
as those based on <i>F</i>, and <i>R</i>- factors based on ALL data will be
even larger.
;
_reflns_number_total     2371
_reflns_number_gt     2170
_reflns_threshold_expression     I>2sigma(I)
_refine_ls_structure_factor_coef     Fsqd
_refine_ls_matrix_type     full
_refine_ls_R_factor_all     0.0309
_refine_ls_R_factor_gt     0.0277
_refine_ls_wR_factor_gt     0.0737
_refine_ls_wR_factor_ref     0.0762
_refine_ls_goodness_of_fit_ref     1.056
_refine_ls_restrained_S_all     1.056
_refine_ls_number_reflns     2371
_refine_ls_number_parameters     134
_refine_ls_number_restraints     0
_refine_ls_hydrogen_treatment     constr
_refine_ls_weighting_scheme     calc
_refine_ls_weighting_details
         'calc w=1/[\s^2^(Fo^2^)+(0.0344P)^2^+0.1122P] where P=(Fo^2^+2Fc^2^)/3'
_atom_sites_solution_hydrogens     geom
_atom_sites_solution_primary     direct
_atom_sites_solution_secondary     difmap
_refine_ls_shift/su_max     0.001
_refine_ls_shift/su_mean     0.000
_refine_diff_density_max     0.466
_refine_diff_density_min     -0.409
_refine_ls_extinction_method     'SHELXL97 (Sheldrick, 2008)'
_refine_ls_extinction_coef     0.115(6)
_refine_ls_extinction_expression
                                  'Fc^*^=kFc[1+0.001xFc^2^\l^3^/sin(2\q)]^-1/4^'
loop_
    _atom_type_symbol
    _atom_type_description
    _atom_type_scat_dispersion_real
    _atom_type_scat_dispersion_imag
    _atom_type_scat_source
    'C' 'C' 0.0033 0.0016
                         'International Tables Vol C Tables 4.2.6.8 and 6.1.1.4'
    'H' 'H' 0.0000 0.0000
                         'International Tables Vol C Tables 4.2.6.8 and 6.1.1.4'
    'Cl' 'Cl' 0.1484 0.1585
                         'International Tables Vol C Tables 4.2.6.8 and 6.1.1.4'
    'N' 'N' 0.0061 0.0033
                         'International Tables Vol C Tables 4.2.6.8 and 6.1.1.4'
    'Ni' 'Ni' 0.3393 1.1124
                         'International Tables Vol C Tables 4.2.6.8 and 6.1.1.4'
    'O' 'O' 0.0106 0.0060
                         'International Tables Vol C Tables 4.2.6.8 and 6.1.1.4'
_computing_data_collection     'RAPID-AUTO (Rigaku, 1998)'
_computing_cell_refinement     'RAPID-AUTO (Rigaku, 1998)'
_computing_data_reduction     'CrystalStructure (Rigaku/MSC, 2004)'
_computing_structure_solution     'SHELXS97 (Sheldrick, 2008)'
_computing_structure_refinement     'SHELXL97 (Sheldrick, 2008)'
_computing_molecular_graphics     'SHELXTL (Sheldrick, 2008)'
_computing_publication_material     'SHELXL97 (Sheldrick, 2008)'
loop_
    _atom_site_type_symbol
    _atom_site_label
    _atom_site_fract_x
    _atom_site_fract_y
    _atom_site_fract_z
    _atom_site_U_iso_or_equiv
    _atom_site_adp_type
    _atom_site_calc_flag
    _atom_site_refinement_flags
    _atom_site_occupancy
    _atom_site_symmetry_multiplicity
    _atom_site_disorder_assembly
    _atom_site_disorder_group
    Cl Cl 0.49297(8) -0.29064(8) 1.14788(4) 0.04615(15) Uani d . 1 1 . .
    Ni Ni 0.0000 0.0000 0.5000 0.02619(12) Uani d S 1 2 . .
    O O1 0.1088(2) -0.0624(2) 0.65419(10) 0.0345(3) Uani d . 1 1 . .
    O O2 -0.1079(2) -0.1909(2) 0.76064(10) 0.0369(3) Uani d . 1 1 . .
    O OW1 0.1737(2) -0.2994(2) 0.44232(11) 0.0438(3) Uani d . 1 1 . .
    H H1WB 0.2196 -0.3961 0.4838 0.066 Uiso d R 1 1 . .
    H H1WA 0.1310 -0.3310 0.3897 0.066 Uiso d R 1 1 . .
    O OW2 0.27477(19) 0.0432(2) 0.42777(10) 0.0354(3) Uani d . 1 1 . .
    H H2WB 0.2884 0.1261 0.4680 0.053 Uiso d R 1 1 . .
    H H2WA 0.2366 0.0978 0.3668 0.053 Uiso d R 1 1 . .
    O OW3 0.3330(2) 0.3218(2) 0.55701(12) 0.0476(3) Uani d . 1 1 . .
    H H3WB 0.2430 0.3539 0.6168 0.071 Uiso d R 1 1 . .
    H H3WA 0.4486 0.2539 0.5747 0.071 Uiso d R 1 1 . .
    O OW4 -0.0265(2) -0.5912(2) 0.73619(11) 0.0475(3) Uani d . 1 1 . .
    H H4WB -0.0788 -0.4682 0.7463 0.071 Uiso d R 1 1 . .
    H H4WA -0.0208 -0.6457 0.7992 0.071 Uiso d R 1 1 . .
    N N 0.1923(2) -0.2769(2) 1.04439(11) 0.0334(3) Uani d . 1 1 . .
    C C1 0.3679(3) -0.2457(3) 1.02767(14) 0.0316(3) Uani d . 1 1 . .
    C C2 0.4551(3) -0.1812(3) 0.92311(15) 0.0362(4) Uani d . 1 1 . .
    H H2A 0.5800 -0.1626 0.9159 0.043 Uiso calc R 1 1 . .
    C C3 0.3501(3) -0.1457(3) 0.83059(14) 0.0347(4) Uani d . 1 1 . .
    H H3A 0.4023 -0.1003 0.7593 0.042 Uiso calc R 1 1 . .
    C C4 0.1653(2) -0.1777(2) 0.84378(13) 0.0273(3) Uani d . 1 1 . .
    C C5 0.0943(3) -0.2442(3) 0.95247(13) 0.0312(3) Uani d . 1 1 . .
    H H5A -0.0282 -0.2673 0.9620 0.037 Uiso calc R 1 1 . .
    C C6 0.0457(2) -0.1415(2) 0.74546(13) 0.0270(3) Uani d . 1 1 . .
loop_
    _atom_site_aniso_label
    _atom_site_aniso_U_11
    _atom_site_aniso_U_22
    _atom_site_aniso_U_33
    _atom_site_aniso_U_12
    _atom_site_aniso_U_13
    _atom_site_aniso_U_23
    Cl 0.0594(3) 0.0454(3) 0.0361(2) -0.0180(2) -0.0256(2) 0.00447(19)
    Ni 0.03131(17) 0.03082(19) 0.02103(16) -0.01728(13) -0.00745(11) 0.00611(10)
    O1 0.0433(6) 0.0454(8) 0.0255(5) -0.0280(6) -0.0117(5) 0.0114(5)
    O2 0.0415(6) 0.0468(8) 0.0335(6) -0.0283(6) -0.0127(5) 0.0120(5)
    OW1 0.0630(8) 0.0321(7) 0.0362(6) -0.0166(6) -0.0186(6) 0.0031(5)
    OW2 0.0389(6) 0.0457(8) 0.0303(5) -0.0251(6) -0.0116(5) 0.0085(5)
    OW3 0.0432(7) 0.0526(9) 0.0462(7) -0.0186(7) -0.0140(6) 0.0092(6)
    OW4 0.0700(9) 0.0437(9) 0.0328(6) -0.0308(7) -0.0047(6) 0.0033(6)
    N 0.0412(8) 0.0352(9) 0.0235(6) -0.0162(6) -0.0076(6) 0.0065(5)
    C1 0.0383(8) 0.0279(9) 0.0266(7) -0.0102(7) -0.0114(6) 0.0018(6)
    C2 0.0357(8) 0.0462(11) 0.0326(8) -0.0224(8) -0.0093(7) 0.0054(7)
    C3 0.0387(9) 0.0428(11) 0.0264(7) -0.0224(8) -0.0052(7) 0.0061(7)
    C4 0.0313(7) 0.0262(8) 0.0241(7) -0.0125(6) -0.0053(6) 0.0036(6)
    C5 0.0347(8) 0.0342(10) 0.0263(7) -0.0166(7) -0.0067(6) 0.0062(6)
    C6 0.0330(8) 0.0245(8) 0.0232(7) -0.0119(6) -0.0066(6) 0.0037(6)
_geom_special_details
;
All e.s.d.'s (except the e.s.d. in the dihedral angle between two l.s. planes)
are estimated using the full covariance matrix. The cell e.s.d.'s are taken
into account individually in the estimation of e.s.d.'s in distances, angles
and torsion angles; correlations between e.s.d.'s in cell parameters are only
used when they are defined by crystal symmetry. An approximate (isotropic)
treatment of cell e.s.d.'s is used for estimating e.s.d.'s involving l.s.
planes.
;
loop_
    _geom_bond_atom_site_label_1
    _geom_bond_atom_site_label_2
    _geom_bond_site_symmetry_2
    _geom_bond_distance
    _geom_bond_publ_flag
    Cl C1 . 1.7369(16) ?
    Ni O1 2_556 2.0335(12) ?
    Ni O1 . 2.0335(12) ?
    Ni OW1 . 2.0742(16) ?
    Ni OW1 2_556 2.0742(16) ?
    Ni OW2 . 2.0814(12) ?
    Ni OW2 2_556 2.0814(12) ?
    O1 C6 . 1.2607(18) ?
    C6 O2 . 1.2550(19) ?
    C6 C4 . 1.496(2) ?
    C1 N . 1.321(2) ?
    C1 C2 . 1.386(2) ?
    OW2 H2WB . 0.8378 ?
    OW2 H2WA . 0.8252 ?
    OW1 H1WB . 0.8140 ?
    OW1 H1WA . 0.8174 ?
    C4 C5 . 1.389(2) ?
    C4 C3 . 1.392(2) ?
    C2 C3 . 1.374(2) ?
    C2 H2A . 0.9300 ?
    N C5 . 1.339(2) ?
    C5 H5A . 0.9300 ?
    C3 H3A . 0.9300 ?
    OW4 H4WB . 0.8210 ?
    OW4 H4WA . 0.8080 ?
    OW3 H3WB . 0.8000 ?
    OW3 H3WA . 0.8121 ?
loop_
    _geom_angle_atom_site_label_1
    _geom_angle_atom_site_label_2
    _geom_angle_atom_site_label_3
    _geom_angle_site_symmetry_1
    _geom_angle_site_symmetry_3
    _geom_angle
    _geom_angle_publ_flag
    O1 Ni O1 2_556 . 180.00(2) ?
    O1 Ni OW1 2_556 . 88.84(6) ?
    O1 Ni OW1 . . 91.16(6) ?
    O1 Ni OW1 2_556 2_556 91.16(6) ?
    O1 Ni OW1 . 2_556 88.84(6) ?
    OW1 Ni OW1 . 2_556 180.0 ?
    O1 Ni OW2 2_556 . 93.00(5) ?
    O1 Ni OW2 . . 87.00(5) ?
    OW1 Ni OW2 . . 87.71(6) ?
    OW1 Ni OW2 2_556 . 92.29(6) ?
    O1 Ni OW2 2_556 2_556 87.00(5) ?
    O1 Ni OW2 . 2_556 93.00(5) ?
    OW1 Ni OW2 . 2_556 92.29(6) ?
    OW1 Ni OW2 2_556 2_556 87.71(6) ?
    OW2 Ni OW2 . 2_556 180.00(3) ?
    C6 O1 Ni . . 128.83(10) ?
    O2 C6 O1 . . 125.72(14) ?
    O2 C6 C4 . . 117.79(14) ?
    O1 C6 C4 . . 116.49(13) ?
    N C1 C2 . . 124.78(14) ?
    N C1 Cl . . 115.91(13) ?
    C2 C1 Cl . . 119.31(13) ?
    Ni OW2 H2WB . . 112.2 ?
    Ni OW2 H2WA . . 97.3 ?
    H2WB OW2 H2WA . . 108.5 ?
    Ni OW1 H1WB . . 126.3 ?
    Ni OW1 H1WA . . 114.0 ?
    H1WB OW1 H1WA . . 108.8 ?
    C5 C4 C3 . . 117.46(14) ?
    C5 C4 C6 . . 120.79(14) ?
    C3 C4 C6 . . 121.74(14) ?
    C3 C2 C1 . . 117.44(15) ?
    C3 C2 H2A . . 121.3 ?
    C1 C2 H2A . . 121.3 ?
    C1 N C5 . . 116.77(14) ?
    N C5 C4 . . 123.71(15) ?
    N C5 H5A . . 118.1 ?
    C4 C5 H5A . . 118.1 ?
    C2 C3 C4 . . 119.83(15) ?
    C2 C3 H3A . . 120.1 ?
    C4 C3 H3A . . 120.1 ?
    H4WB OW4 H4WA . . 110.3 ?
    H3WB OW3 H3WA . . 107.9 ?
loop_
    _geom_hbond_atom_site_label_D
    _geom_hbond_atom_site_label_H
    _geom_hbond_atom_site_label_A
    _geom_hbond_site_symmetry_A
    _geom_hbond_distance_DH
    _geom_hbond_distance_HA
    _geom_hbond_distance_DA
    _geom_hbond_angle_DHA
    OW2 H2WA O2 2_556 0.83 1.83 2.6401(18) 166.5
    OW1 H1WB OW3 1_545 0.81 2.07 2.869(2) 166.7
    OW1 H1WA OW4 2_546 0.82 1.97 2.7915(19) 179.4
    OW4 H4WA N 2_547 0.81 2.14 2.850(2) 146.9
    OW3 H3WB OW4 1_565 0.80 1.99 2.763(2) 162.7
    OW3 H3WA OW2 2_656 0.81 2.21 2.933(2) 148.8
    OW2 H2WB OW3 . 0.84 1.98 2.819(2) 177.2
    OW4 H4WB O2 . 0.82 1.97 2.764(2) 162.0
