# Supplementary material for: Tetra­aqua­bis­(6-chloro­pyridine-3-carboxyl­ato-κO)nickel(II) tetra­hydrate
Source: Acta Crystallogr Sect E Struct Rep Online. 2012 Oct 20;68(Pt 11):m1393. doi: 10.1107/S160053681204322X (PMC3515138; doi:10.1107/S160053681204322X)
Supplement: Supplementary file 2 [file e-68-m1393-Isup2.hkl]

# 
# h,k,l, Fc-squared, Fo-squared, sigma(Fo-squared) and status flag 
# 
data_I
_shelx_title ' 2 in P1                          P-1' 
_shelx_refln_list_code          4 
_shelx_F_calc_maximum      137.62 
_exptl_crystal_F_000       265.96 
_reflns_d_resolution_high  0.7707 
 
loop_ 
 _symmetry_equiv_pos_as_xyz 
 'x, y, z' 
 '-x, -y, -z' 
 
_cell_length_a     7.0245 
_cell_length_b     7.3436 
_cell_length_c    11.5470 
_cell_angle_alpha  86.350 
_cell_angle_beta   77.780 
_cell_angle_gamma  64.550 
 
_shelx_F_squared_multiplier     1.000 
 
loop_ 
 _refln_index_h 
 _refln_index_k 
 _refln_index_l 
 _refln_F_squared_calc 
 _refln_F_squared_meas 
 _refln_F_squared_sigma 
 _refln_observed_status 
   1   0   0     1346.86     1350.77     20.12 o 
   2   0   0     1611.67     1578.96     47.99 o 
   3   0   0        5.47        4.28      0.56 o 
   4   0   0      172.78      152.09      3.70 o 
   5   0   0        2.12        1.88      1.23 o 
   6   0   0      233.23      232.89      8.73 o 
   7   0   0        1.02        1.46      0.89 o 
   8   0   0       23.90       32.32      5.99 o 
  -7   1   0        4.45        3.53      1.91 o 
  -6   1   0        1.72        1.58      1.39 o 
  -5   1   0       19.45       20.40      1.44 o 
  -4   1   0      300.70      312.44     19.07 o 
  -3   1   0       15.54       10.30      0.63 o 
  -2   1   0       62.52       65.98      2.27 o 
  -1   1   0       15.81       19.53      0.55 o 
   0   1   0     2336.87     2270.36     39.43 o 
   1   1   0     4533.44     4525.50     96.05 o 
   2   1   0      888.55      896.00     12.72 o 
   3   1   0     1190.88     1219.85     27.89 o 
   4   1   0       75.09       92.41      1.50 o 
   5   1   0       28.32       27.13      1.78 o 
   6   1   0       55.95       55.88      3.12 o 
   7   1   0      197.22      201.83     16.59 o 
   8   1   0       18.31       21.98      3.27 o 
  -7   2   0       33.45       31.90      2.58 o 
  -6   2   0        3.67        3.75      1.80 o 
  -5   2   0      148.90      160.94     14.13 o 
  -4   2   0       73.21       72.91      5.66 o 
  -3   2   0      579.25      575.42     33.79 o 
  -2   2   0      236.86      253.41     13.13 o 
  -1   2   0     1244.20     1157.79     27.94 o 
   0   2   0     1879.63     1858.75     84.29 o 
   1   2   0     2598.46     2637.97    104.35 o 
   2   2   0      124.26      129.06      1.83 o 
   3   2   0     3800.63     4018.58    127.69 o 
   4   2   0      735.38      803.30     12.53 o 
   5   2   0       85.23       86.57      2.20 o 
   6   2   0        0.39        0.72      0.41 o 
   7   2   0      325.96      330.66      5.24 o 
   8   2   0       11.79       12.91      1.90 o 
  -6   3   0       38.20       43.06      2.77 o 
  -5   3   0        5.24        5.01      1.01 o 
  -4   3   0       76.51       77.28      4.74 o 
  -3   3   0        0.87        0.37      0.64 o 
  -2   3   0       38.74       32.73      2.68 o 
  -1   3   0      252.57      234.16      8.18 o 
   0   3   0     1036.38      926.08    106.44 o 
   1   3   0       86.89       82.13      5.70 o 
   2   3   0      323.77      337.43      9.99 o 
   3   3   0      791.80      787.13     25.36 o 
   4   3   0     1980.25     2128.12    134.51 o 
   5   3   0       65.97       66.98      2.16 o 
   6   3   0      275.16      288.40      4.84 o 
   7   3   0       21.59       21.28      0.87 o 
   8   3   0       51.12       45.77      3.02 o 
  -5   4   0        9.79       12.92      1.24 o 
  -4   4   0       92.66       99.80      4.21 o 
  -3   4   0        6.04        6.27      1.02 o 
  -2   4   0        4.49        4.54      0.65 o 
  -1   4   0       45.01       45.04      2.21 o 
   0   4   0      591.49      555.65     70.80 o 
   1   4   0       28.78       24.34      3.56 o 
   2   4   0     1602.16     1607.88    140.38 o 
   3   4   0       71.77       67.95      2.34 o 
   4   4   0       31.79       37.27      1.55 o 
   5   4   0        0.95        2.22      0.41 o 
   6   4   0       30.94       37.05      2.90 o 
   7   4   0        2.93        1.07      0.82 o 
   8   4   0       17.50       15.80      1.34 o 
  -4   5   0        2.23        2.76      1.05 o 
  -3   5   0       66.78       70.22      4.32 o 
  -2   5   0       20.66       21.28      1.50 o 
  -1   5   0      316.57      304.55     41.02 o 
   0   5   0        5.35        6.08      1.07 o 
   1   5   0      904.94      836.24    139.07 o 
   2   5   0      432.72      428.10     66.92 o 
   3   5   0     1200.21     1178.96     70.46 o 
   4   5   0       57.68       48.72      1.36 o 
   5   5   0       67.90       70.62      2.67 o 
   6   5   0        0.39        0.29      0.40 o 
   7   5   0       75.23       74.67      3.22 o 
   8   5   0        0.24       -0.32      1.36 o 
  -3   6   0        7.73        8.86      1.66 o 
  -2   6   0       36.34       38.59      4.59 o 
  -1   6   0      102.79      103.31     22.96 o 
   0   6   0       84.12       83.79     11.11 o 
   1   6   0        2.58        1.36      0.67 o 
   2   6   0       21.31       23.14      4.98 o 
   3   6   0      148.01      144.80     15.45 o 
   4   6   0      107.07      104.88      5.40 o 
   5   6   0       47.08       48.63      1.51 o 
   6   6   0      131.22      137.65      6.72 o 
   7   6   0       44.23       38.17      3.84 o 
   8   6   0        2.46        1.62      1.18 o 
  -2   7   0       32.29       36.88      4.38 o 
  -1   7   0       24.88       19.14      3.60 o 
   0   7   0      245.63      240.07     40.11 o 
   1   7   0        0.25        0.68      0.91 o 
   2   7   0      272.76      273.82     58.88 o 
   3   7   0       10.64        9.01      2.08 o 
   4   7   0       56.59       57.05      6.15 o 
   5   7   0      114.57      111.42      4.33 o 
   6   7   0      231.07      241.28      5.23 o 
   7   7   0       31.07       31.12      4.35 o 
   8   7   0       18.09       12.01      3.19 o 
  -1   8   0        3.73        3.73      1.49 o 
   0   8   0        0.34        0.69      0.95 o 
   1   8   0       93.96       92.96     20.38 o 
   2   8   0       78.28       76.93     18.09 o 
   3   8   0      294.63      300.97     64.46 o 
   4   8   0       19.06       19.93      2.89 o 
   5   8   0      109.78      112.80      5.08 o 
   6   8   0       58.50       57.89      2.15 o 
   7   8   0       56.56       56.81      3.62 o 
   1   9   0       19.48       30.32      3.44 o 
   2   9   0        3.33        3.47      1.64 o 
   3   9   0      179.97      188.53     41.18 o 
   4   9   0       61.83       53.82     13.43 o 
   5   9   0       20.74       12.76      7.61 o 
   6   9   0       24.64       22.23      2.06 o 
  -5  -9   1       73.40       74.32      9.38 o 
  -4  -9   1        1.96        3.45      1.84 o 
  -3  -9   1        3.07        3.45      1.57 o 
  -2  -9   1        0.85       -0.37      0.91 o 
  -7  -8   1       17.72       17.53      2.18 o 
  -6  -8   1      105.50      106.05      3.24 o 
  -5  -8   1       48.82       39.23     16.21 o 
  -4  -8   1      372.16      405.25     64.00 o 
  -3  -8   1        4.81        6.03      1.55 o 
  -2  -8   1      217.15      216.83     50.01 o 
  -1  -8   1        0.42        0.86      1.35 o 
   0  -8   1        8.72        9.74      2.13 o 
   1  -8   1        2.93        2.12      1.07 o 
  -8  -7   1        2.61        1.03      1.22 o 
  -7  -7   1        6.16        4.90      2.51 o 
  -6  -7   1      130.48      129.79      2.99 o 
  -5  -7   1       65.08       67.03      2.11 o 
  -4  -7   1      107.68      103.84      6.86 o 
  -3  -7   1      244.10      256.40     49.06 o 
  -2  -7   1       58.20       64.13     14.89 o 
  -1  -7   1       53.80       51.44     12.99 o 
   0  -7   1        3.17        2.46      0.99 o 
   1  -7   1       28.65       27.52      2.48 o 
   2  -7   1        6.48        5.85      1.41 o 
  -8  -6   1        4.33        2.49      2.17 o 
  -7  -6   1      109.79       97.93      4.08 o 
  -6  -6   1      233.72      254.09     14.15 o 
  -5  -6   1      316.12      316.52      5.57 o 
  -4  -6   1       54.05       51.85      2.54 o 
  -3  -6   1      924.98      911.78     72.98 o 
  -2  -6   1        0.95        1.49      0.70 o 
  -1  -6   1      245.64      241.74     54.34 o 
   0  -6   1        8.58        8.77      1.54 o 
   1  -6   1      125.63      133.59     18.22 o 
   2  -6   1       26.77       26.10      1.81 o 
   3  -6   1      141.97      144.51     14.08 o 
  -8  -5   1       28.12       24.12      1.77 o 
  -7  -5   1       75.88       73.53      4.97 o 
  -6  -5   1      175.04      163.09      4.97 o 
  -5  -5   1       89.32       95.30      5.00 o 
  -4  -5   1      158.96      163.97      2.45 o 
  -3  -5   1       50.45       51.98      4.08 o 
  -2  -5   1      519.51      507.00     52.31 o 
  -1  -5   1        0.47        1.09      0.85 o 
   0  -5   1      256.39      238.24     41.51 o 
   1  -5   1       59.30       58.15      7.14 o 
   2  -5   1      297.53      297.45     25.24 o 
   3  -5   1       33.84       32.58      4.50 o 
   4  -5   1      190.27      190.56      6.85 o 
  -8  -4   1       15.18       13.89      1.78 o 
  -7  -4   1       33.37       30.07      2.38 o 
  -6  -4   1      165.00      155.48      4.69 o 
  -5  -4   1       42.50       38.78      2.91 o 
  -4  -4   1       33.96       32.24      1.70 o 
  -3  -4   1      160.63      162.64      5.04 o 
  -2  -4   1     1165.62     1126.35     75.83 o 
  -1  -4   1       20.75       20.61      3.30 o 
   0  -4   1      453.27      428.24     60.80 o 
   1  -4   1      159.52      148.15     12.38 o 
   2  -4   1       12.33       11.01      2.31 o 
   3  -4   1        2.74        3.69      0.64 o 
   4  -4   1      135.42      144.35      3.81 o 
   5  -4   1       19.30       17.98      2.02 o 
  -8  -3   1       12.44        9.99      1.27 o 
  -7  -3   1       32.93       34.43      2.70 o 
  -6  -3   1       27.77       26.53      1.32 o 
  -5  -3   1      151.18      146.93      5.21 o 
  -4  -3   1       76.66       67.44      3.08 o 
  -3  -3   1     3137.85     3037.60    120.82 o 
  -2  -3   1      263.43      296.70      4.61 o 
  -1  -3   1     1775.81     1782.41    165.80 o 
   0  -3   1      683.96      715.49     86.23 o 
   1  -3   1     1104.67     1009.93     34.84 o 
   2  -3   1        2.21        2.35      0.52 o 
   3  -3   1      173.03      170.50      6.88 o 
   4  -3   1        1.77        1.69      0.65 o 
   5  -3   1      139.39      144.06      4.24 o 
   6  -3   1       13.23       14.23      2.17 o 
  -8  -2   1        5.26        5.90      1.30 o 
  -7  -2   1        6.06        7.01      0.91 o 
  -6  -2   1        4.59        6.10      0.49 o 
  -5  -2   1       33.76       39.35      1.46 o 
  -4  -2   1      538.45      558.52      8.36 o 
  -3  -2   1      495.91      517.86     12.16 o 
  -2  -2   1      652.80      707.52     11.30 o 
  -1  -2   1       52.89       56.74      2.78 o 
   0  -2   1       19.50       20.77      1.52 o 
   1  -2   1       28.01       18.46      0.51 o 
   2  -2   1       34.32       34.85      0.89 o 
   3  -2   1        0.81        0.99      0.54 o 
   4  -2   1      149.49      140.04      9.77 o 
   5  -2   1       76.52       82.88      6.79 o 
   6  -2   1       10.47        9.47      1.31 o 
   7  -2   1       22.98       15.49      3.02 o 
  -8  -1   1       90.23      101.13     10.43 o 
  -7  -1   1       23.92       28.73      3.49 o 
  -6  -1   1      200.19      205.81      9.59 o 
  -5  -1   1       76.82       82.81      1.73 o 
  -4  -1   1     1497.95     1550.61     30.91 o 
  -3  -1   1      461.12      439.70      9.37 o 
  -2  -1   1     4185.07     4416.05     97.03 o 
  -1  -1   1      708.70      715.07      9.74 o 
   0  -1   1      741.48      768.15     32.40 o 
   1  -1   1      377.17      362.68      5.20 o 
   2  -1   1        1.47        2.44      0.30 o 
   3  -1   1        0.85        0.89      0.42 o 
   4  -1   1     1083.28     1066.70     57.43 o 
   5  -1   1       10.34       11.18      1.64 o 
   6  -1   1       59.86       55.23      2.31 o 
   7  -1   1        9.67        9.30      2.26 o 
  -7   0   1      130.03      121.26      3.33 o 
  -6   0   1       40.83       43.49      3.79 o 
  -5   0   1       21.35       25.74      2.64 o 
  -4   0   1      199.86      229.83      5.70 o 
  -3   0   1     1530.77     1557.14     41.93 o 
  -2   0   1      412.22      411.81     15.10 o 
  -1   0   1     2739.32     2629.25     48.84 o 
   1   0   1     2341.05     2501.82     44.39 o 
   2   0   1       29.52       24.17      0.89 o 
   3   0   1      943.03      994.15     23.70 o 
   4   0   1       97.56      104.63      2.51 o 
   5   0   1      201.27      194.67      4.87 o 
   6   0   1        8.83        7.83      0.81 o 
   7   0   1       76.64       73.84      2.54 o 
   8   0   1       11.16       13.04      2.64 o 
  -7   1   1       97.84       91.85      4.22 o 
  -6   1   1        1.86        2.02      1.62 o 
  -5   1   1       21.18       21.77      1.67 o 
  -4   1   1       34.49       36.15      3.10 o 
  -3   1   1     1253.07     1266.49     65.95 o 
  -2   1   1        1.33        3.07      0.42 o 
  -1   1   1     8306.39     8116.45    283.51 o 
   0   1   1     1132.90     1081.46     24.38 o 
   1   1   1      351.15      365.90      2.88 o 
   2   1   1      240.51      243.34      8.74 o 
   3   1   1        3.50        2.00      0.36 o 
   4   1   1        6.02        5.15      0.34 o 
   5   1   1       40.83       41.75      2.05 o 
   6   1   1       23.80       23.95      1.48 o 
   7   1   1       31.66       36.86      1.76 o 
   8   1   1       69.53       71.69      8.08 o 
  -6   2   1       31.00       28.94      3.52 o 
  -5   2   1        0.80        0.69      0.69 o 
  -4   2   1       54.27       48.15      4.34 o 
  -3   2   1       49.03       45.10      2.39 o 
  -2   2   1     2031.03     1920.44     95.26 o 
  -1   2   1     1010.47      959.60     39.83 o 
   0   2   1    18940.15    17368.50    557.68 o 
   1   2   1      434.95      439.52     10.00 o 
   2   2   1     1346.12     1308.62     18.41 o 
   3   2   1        4.28        1.00      0.21 o 
   4   2   1     1079.17      952.24     15.34 o 
   5   2   1        1.05        2.68      0.53 o 
   6   2   1      266.64      252.93      3.88 o 
   7   2   1       24.33       23.97      1.13 o 
   8   2   1       84.08       88.63      2.61 o 
  -6   3   1       11.47       12.25      1.38 o 
  -5   3   1        9.33       10.29      1.31 o 
  -4   3   1       56.99       60.11      1.87 o 
  -3   3   1        2.35        2.51      0.59 o 
  -2   3   1       18.62       17.00      1.21 o 
  -1   3   1       39.79       51.78      1.26 o 
   0   3   1     3174.57     2898.59     81.61 o 
   1   3   1      309.00      341.42     33.66 o 
   2   3   1        1.35        2.19      0.57 o 
   3   3   1      676.88      741.40     11.45 o 
   4   3   1        0.87        1.63      0.58 o 
   5   3   1       25.79       28.79      2.23 o 
   6   3   1      360.64      328.28      5.78 o 
   7   3   1      203.17      185.16      3.03 o 
   8   3   1       13.50       14.03      0.94 o 
  -5   4   1       50.73       55.07      4.13 o 
  -4   4   1       71.27       70.91      5.78 o 
  -3   4   1      137.57      138.97      7.43 o 
  -2   4   1        6.09        5.67      1.17 o 
  -1   4   1      325.17      301.78     10.09 o 
   0   4   1      180.04      187.61     14.69 o 
   1   4   1     1272.61     1232.23    153.27 o 
   2   4   1      244.38      234.22     14.84 o 
   3   4   1     2528.13     2557.80    105.14 o 
   4   4   1       66.54       82.61      1.58 o 
   5   4   1      220.53      236.81     12.65 o 
   6   4   1        2.62        4.70      0.90 o 
   7   4   1      371.84      339.42      9.12 o 
   8   4   1       16.47       13.92      1.50 o 
   9   4   1       40.31       42.12      3.10 o 
  -4   5   1       14.58       18.54      1.49 o 
  -3   5   1        5.64        5.64      1.18 o 
  -2   5   1       52.88       54.33      2.25 o 
  -1   5   1       82.19       75.33      5.80 o 
   0   5   1        7.78        6.09      0.91 o 
   1   5   1       42.02       36.75      5.48 o 
   2   5   1      283.24      273.37     45.97 o 
   3   5   1      447.52      449.34     33.18 o 
   4   5   1     1084.87     1091.93     17.86 o 
   5   5   1        4.22        5.43      0.59 o 
   6   5   1       13.49       18.91      1.92 o 
   7   5   1       42.50       42.73      3.68 o 
   8   5   1       49.49       43.38      2.46 o 
  -3   6   1        0.13        0.04      1.28 o 
  -2   6   1       28.07       30.59      1.92 o 
  -1   6   1       38.78       36.33      6.80 o 
   0   6   1      456.74      433.40     58.19 o 
   1   6   1        0.53        0.37      0.57 o 
   2   6   1      176.46      174.77     27.84 o 
   3   6   1       14.59       14.98      5.56 o 
   4   6   1       89.43       89.25      2.66 o 
   5   6   1       12.56       12.75      0.90 o 
   6   6   1       50.66       58.13      1.53 o 
   7   6   1       11.31        9.23      0.94 o 
   8   6   1        8.06        5.06      2.26 o 
  -2   7   1        0.35       -0.21      0.77 o 
  -1   7   1       94.56       86.66      4.50 o 
   0   7   1       39.60       35.97      8.37 o 
   1   7   1      220.19      223.61     54.22 o 
   2   7   1      130.49      135.33     26.11 o 
   3   7   1      220.30      218.81     46.70 o 
   4   7   1        1.03        0.89      1.00 o 
   5   7   1       80.67       79.34      5.28 o 
   6   7   1       32.87       37.16      1.28 o 
   7   7   1       52.81       59.69      3.05 o 
   8   7   1        4.59        5.35      1.56 o 
  -1   8   1       22.33       26.28      4.53 o 
   0   8   1        0.26        0.98      1.08 o 
   1   8   1       12.63       11.51      2.33 o 
   2   8   1       24.32       27.54      6.66 o 
   3   8   1       60.24       53.99     16.12 o 
   4   8   1       34.86       36.11      6.81 o 
   5   8   1       25.75       29.28      1.93 o 
   6   8   1       27.55       24.54      1.90 o 
   7   8   1       52.29       54.58      1.75 o 
   2   9   1       69.85       65.97     13.97 o 
   3   9   1       22.20       18.82      5.24 o 
   4   9   1       77.87       79.25     23.40 o 
   5   9   1       39.12       38.72      3.95 o 
   6   9   1       85.00       83.20      6.76 o 
  -5  -9   2        1.32        1.54      2.06 o 
  -4  -9   2       16.73       17.97      4.55 o 
  -3  -9   2       19.91       18.21      4.94 o 
  -2  -9   2       41.00       38.71     16.90 o 
  -7  -8   2       62.25       25.94     30.47 o 
  -6  -8   2       16.52       15.56      1.99 o 
  -5  -8   2       32.78       35.30      2.77 o 
  -4  -8   2      138.54      136.23     14.41 o 
  -3  -8   2        4.03        4.44      1.41 o 
  -2  -8   2       21.56       23.21      4.48 o 
  -1  -8   2      111.40      121.00     27.77 o 
   0  -8   2       13.27        6.61      5.57 o 
   1  -8   2       36.66       24.00     23.08 o 
  -7  -7   2       84.75       78.26      4.22 o 
  -6  -7   2       76.56       80.34      4.85 o 
  -5  -7   2      376.93      372.87      6.93 o 
  -4  -7   2       11.31       10.93      1.71 o 
  -3  -7   2        0.83        0.65      0.99 o 
  -2  -7   2        4.60        5.65      1.37 o 
  -1  -7   2       11.23       12.24      3.54 o 
   0  -7   2       40.88       40.15      9.25 o 
   1  -7   2      100.06       94.35      4.33 o 
   2  -7   2        2.63        2.63      0.97 o 
  -8  -6   2        3.02        3.09      1.47 o 
  -7  -6   2       19.09       17.61      3.21 o 
  -6  -6   2      204.38      188.66      6.29 o 
  -5  -6   2      157.55      159.48      2.68 o 
  -4  -6   2     1157.45     1164.28     27.23 o 
  -3  -6   2       69.55       67.78      3.76 o 
  -2  -6   2      363.44      360.04     72.18 o 
  -1  -6   2       35.45       33.48      7.59 o 
   0  -6   2       77.97       82.55     15.61 o 
   1  -6   2       19.50       19.46      2.39 o 
   2  -6   2      261.37      266.64     28.60 o 
   3  -6   2        8.48        7.58      1.69 o 
  -8  -5   2       17.73       13.37      1.56 o 
  -7  -5   2       35.54       31.49      2.43 o 
  -6  -5   2      164.93      166.58      7.67 o 
  -5  -5   2       29.09       31.17      2.31 o 
  -4  -5   2      463.99      451.40      9.39 o 
  -3  -5   2      255.63      265.62      9.76 o 
  -2  -5   2      456.28      453.99     41.30 o 
  -1  -5   2       41.70       41.18     10.30 o 
   0  -5   2      174.79      179.35     31.73 o 
   1  -5   2       15.52       16.97      1.46 o 
   2  -5   2      183.07      178.25     12.97 o 
   3  -5   2       43.30       42.97      2.43 o 
   4  -5   2       22.80       25.10      1.73 o 
  -8  -4   2       23.28       16.91      3.80 o 
  -7  -4   2      153.72      143.24      4.73 o 
  -6  -4   2      396.77      387.50     13.19 o 
  -5  -4   2      485.01      476.50     12.49 o 
  -4  -4   2       35.29       35.11      3.19 o 
  -3  -4   2     1195.97     1116.33     22.71 o 
  -2  -4   2       52.82       53.60      3.34 o 
  -1  -4   2     1081.14     1107.38    138.23 o 
   0  -4   2       92.49       91.81     14.49 o 
   1  -4   2      916.57      833.86    100.09 o 
   2  -4   2        1.79        2.43      0.49 o 
   3  -4   2      520.87      478.79     12.57 o 
   4  -4   2       27.34       27.42      1.94 o 
   5  -4   2      142.87      150.26      4.14 o 
  -8  -3   2        5.51        4.29      1.12 o 
  -7  -3   2       46.49       44.45      2.86 o 
  -6  -3   2      218.73      218.43      5.30 o 
  -5  -3   2       86.13       89.19      2.94 o 
  -4  -3   2       81.37       89.20      2.66 o 
  -3  -3   2      224.28      225.73      5.22 o 
  -2  -3   2        2.93        3.18      0.41 o 
  -1  -3   2        7.87        9.83      0.66 o 
   0  -3   2     1640.85     1677.88    223.76 o 
   1  -3   2      556.40      508.15     46.50 o 
   2  -3   2      680.58      650.76     18.28 o 
   3  -3   2      124.12      129.05      6.18 o 
   4  -3   2      191.09      187.37      5.26 o 
   5  -3   2       71.30       74.48      2.31 o 
   6  -3   2      125.77      138.11      8.36 o 
  -8  -2   2        8.51       12.59      1.76 o 
  -7  -2   2       22.65       19.89      8.66 o 
  -6  -2   2       50.17       52.53      1.26 o 
  -5  -2   2        6.94        5.23      0.53 o 
  -4  -2   2      692.85      659.08     15.66 o 
  -3  -2   2      562.86      554.00     12.11 o 
  -2  -2   2     3081.03     2942.82     67.04 o 
  -1  -2   2      283.54      284.33      3.93 o 
   0  -2   2       19.32       19.55      0.60 o 
   1  -2   2       18.26       14.27      2.04 o 
   2  -2   2      476.59      438.56     19.91 o 
   3  -2   2       74.77       84.57      3.44 o 
   4  -2   2      390.29      380.90     18.42 o 
   5  -2   2       26.23       28.16      1.63 o 
   6  -2   2      122.57      121.39      5.58 o 
   7  -2   2       29.25       29.09      2.16 o 
  -8  -1   2        1.25        1.35      1.57 o 
  -7  -1   2       19.11       20.48      2.20 o 
  -6  -1   2       25.55       26.50      0.83 o 
  -5  -1   2      156.58      156.47      4.85 o 
  -4  -1   2        0.58        0.52      0.63 o 
  -3  -1   2     2645.34     2574.05     79.07 o 
  -2  -1   2     2471.48     2699.20     68.25 o 
  -1  -1   2     1769.45     1946.51    128.16 o 
   0  -1   2      703.20      700.53     15.72 o 
   1  -1   2     1442.61     1435.29     40.04 o 
   2  -1   2      811.93      838.82     33.03 o 
   3  -1   2      346.41      344.64      8.61 o 
   4  -1   2      293.83      291.74     23.47 o 
   5  -1   2      397.71      368.19      8.62 o 
   6  -1   2       28.96       28.03      2.49 o 
   7  -1   2      206.11      194.22      6.01 o 
  -7   0   2       13.38       13.67      0.93 o 
  -6   0   2       57.83       52.81      4.58 o 
  -5   0   2      143.16      151.08      6.70 o 
  -4   0   2      179.81      182.09      5.05 o 
  -3   0   2      499.83      505.21     11.69 o 
  -2   0   2      298.67      292.84     14.25 o 
  -1   0   2      304.04      329.22      6.48 o 
   0   0   2      984.62     1002.05      9.74 o 
   1   0   2       41.26       31.44      1.31 o 
   2   0   2      317.50      357.38     15.56 o 
   3   0   2       55.13       51.08      1.05 o 
   4   0   2       66.82       61.28      1.36 o 
   5   0   2      278.37      270.22     13.34 o 
   6   0   2       67.69       63.90      1.95 o 
   7   0   2       49.54       55.12      4.15 o 
   8   0   2       23.75       26.30      3.63 o 
  -7   1   2       18.85       19.22      2.29 o 
  -6   1   2       50.49       52.32      2.98 o 
  -5   1   2       33.95       34.86      3.36 o 
  -4   1   2     1414.18     1429.33    135.02 o 
  -3   1   2      174.41      161.12      6.88 o 
  -2   1   2     1300.49     1267.96     29.89 o 
  -1   1   2      529.93      539.54     14.24 o 
   0   1   2      215.71      202.30      4.95 o 
   1   1   2      792.20      764.52      8.63 o 
   2   1   2     2833.52     2853.32     65.90 o 
   3   1   2       25.64       25.43      0.55 o 
   4   1   2     1319.60     1262.62     18.27 o 
   5   1   2        8.57        8.90      0.56 o 
   6   1   2       55.45       54.81      1.36 o 
   7   1   2       12.54       12.50      0.88 o 
   8   1   2       51.89       53.05      1.79 o 
  -6   2   2        6.76        7.95      1.65 o 
  -5   2   2        1.37        2.15      1.23 o 
  -4   2   2       65.97       73.41      5.90 o 
  -3   2   2      401.42      400.76     26.50 o 
  -2   2   2      552.89      561.48     29.79 o 
  -1   2   2     1224.88     1125.83     33.01 o 
   0   2   2        9.50       13.76      1.07 o 
   1   2   2      976.67      919.55     56.51 o 
   2   2   2      495.40      486.38      5.62 o 
   3   2   2      602.94      608.29     18.98 o 
   4   2   2      819.97      883.23    100.76 o 
   5   2   2       73.81       65.79      2.01 o 
   6   2   2        0.82        0.65      0.40 o 
   7   2   2      172.32      168.60      2.85 o 
   8   2   2       27.45       29.64      1.09 o 
  -6   3   2        8.08        8.35      1.33 o 
  -5   3   2       11.59       15.28      2.24 o 
  -4   3   2        0.24        0.12      0.95 o 
  -3   3   2      552.15      551.00     24.54 o 
  -2   3   2        0.44        0.35      0.42 o 
  -1   3   2     4297.11     4138.38    177.06 o 
   0   3   2     1906.34     1763.85     34.63 o 
   1   3   2      539.23      480.22     35.14 o 
   2   3   2      349.07      396.18     11.82 o 
   3   3   2       28.71       16.77      0.46 o 
   4   3   2      103.84      102.00      3.10 o 
   5   3   2      151.22      147.46     11.27 o 
   6   3   2        3.77        4.97      0.69 o 
   7   3   2       90.40       86.91      1.96 o 
   8   3   2       59.96       57.30      1.60 o 
   9   3   2       19.03       15.68      2.91 o 
  -5   4   2        4.27        3.87      1.05 o 
  -4   4   2       57.34       59.37      6.92 o 
  -3   4   2       30.60       27.39      1.68 o 
  -2   4   2      122.34      114.85      4.49 o 
  -1   4   2      283.54      261.30      5.37 o 
   0   4   2     3032.66     2840.12     77.16 o 
   1   4   2      188.00      184.48     21.63 o 
   2   4   2     1821.12     1736.73    205.40 o 
   3   4   2        2.74        3.42      0.38 o 
   4   4   2      262.33      241.13      3.31 o 
   5   4   2       51.39       45.84      2.03 o 
   6   4   2      391.70      411.59     63.92 o 
   7   4   2       61.75       57.95      3.46 o 
   8   4   2      197.80      186.68      4.67 o 
   9   4   2        0.56        0.26      0.64 o 
  -4   5   2       23.13       19.46      4.08 o 
  -3   5   2        0.67        1.18      0.78 o 
  -2   5   2       99.31       96.55      7.71 o 
  -1   5   2       97.74       89.80      5.07 o 
   0   5   2      321.78      309.01     18.97 o 
   1   5   2       18.36       21.38      2.48 o 
   2   5   2      132.63      140.49     18.69 o 
   3   5   2      322.51      354.62     29.62 o 
   4   5   2      320.06      319.69      9.64 o 
   5   5   2        0.64        0.70      0.47 o 
   6   5   2      200.56      201.60     10.61 o 
   7   5   2      148.25      134.16      4.31 o 
   8   5   2       28.14       27.11      3.01 o 
   9   5   2       14.84        8.80      1.86 o 
  -3   6   2       25.57       29.59      5.60 o 
  -2   6   2        1.11        0.38      0.84 o 
  -1   6   2       95.83       95.08     12.47 o 
   0   6   2        3.71        3.04      1.06 o 
   1   6   2      298.48      298.22     32.22 o 
   2   6   2        0.34        0.59      0.86 o 
   3   6   2     1139.58     1162.92    154.69 o 
   4   6   2       58.65       60.95      1.52 o 
   5   6   2      134.35      138.66      2.77 o 
   6   6   2       16.60       19.98      2.16 o 
   7   6   2      215.40      220.72     10.44 o 
   8   6   2        1.05        2.08      1.06 o 
  -2   7   2        0.14        0.70      1.40 o 
  -1   7   2       52.80       45.20      3.22 o 
   0   7   2        5.42        6.69      1.19 o 
   1   7   2       56.11       46.59      9.01 o 
   2   7   2       82.53       79.53     12.39 o 
   3   7   2       68.37       69.95     12.88 o 
   4   7   2       58.25       59.96      3.22 o 
   5   7   2        8.75        9.42      1.09 o 
   6   7   2        2.06        2.43      0.64 o 
   7   7   2       43.14       46.56      2.55 o 
   8   7   2       38.76       33.45      4.17 o 
   0   8   2       60.60       59.42     14.86 o 
   1   8   2        1.27        1.29      0.93 o 
   2   8   2       97.80       87.06     18.91 o 
   3   8   2        0.91        0.58      0.86 o 
   4   8   2       51.88       56.23      9.60 o 
   5   8   2       20.13       21.19      1.73 o 
   6   8   2        8.47        9.51      1.02 o 
   7   8   2        0.37       -0.06      0.84 o 
   2   9   2        7.84        6.40      2.33 o 
   3   9   2       64.05       72.08     14.85 o 
   4   9   2       11.04       10.71      3.24 o 
   5   9   2       33.68       32.64      4.01 o 
   6   9   2       37.23       37.57      3.48 o 
  -4  -9   3       54.98       56.95     11.03 o 
  -3  -9   3       59.20       64.11     17.08 o 
  -2  -9   3       23.92       21.78      4.13 o 
  -6  -8   3       13.08       12.59      2.40 o 
  -5  -8   3       16.01       15.76      3.11 o 
  -4  -8   3       16.64       20.23      3.22 o 
  -3  -8   3        5.67        7.05      1.75 o 
  -2  -8   3       37.46       48.17      9.88 o 
  -1  -8   3       54.90       52.95     11.82 o 
   0  -8   3        2.50        0.73      1.29 o 
   1  -8   3       25.97       36.36      3.09 o 
  -7  -7   3        2.44        0.66      1.95 o 
  -6  -7   3      130.44      104.07     17.59 o 
  -5  -7   3        5.23        4.23      0.50 o 
  -4  -7   3        8.30        7.46      1.53 o 
  -3  -7   3        8.50        8.74      1.23 o 
  -2  -7   3      151.43      160.22     34.09 o 
  -1  -7   3       39.70       38.84     10.83 o 
   0  -7   3      245.10      233.76     53.76 o 
   1  -7   3       24.75       23.61      2.23 o 
   2  -7   3      115.04      127.33     10.82 o 
  -8  -6   3       52.54       59.72      3.96 o 
  -7  -6   3       41.66       45.14      3.28 o 
  -6  -6   3       44.77       37.16      4.07 o 
  -5  -6   3       16.59       15.97      0.66 o 
  -4  -6   3      105.25      108.02      4.77 o 
  -3  -6   3       37.91       40.38      2.95 o 
  -2  -6   3       12.49       11.45      1.10 o 
  -1  -6   3      198.22      198.93     48.56 o 
   0  -6   3       55.81       57.16     10.59 o 
   1  -6   3       97.79       93.06     13.70 o 
   2  -6   3       50.99       54.93      3.86 o 
   3  -6   3       81.75       88.12      3.22 o 
  -8  -5   3       16.14       14.11      4.15 o 
  -7  -5   3      145.51      138.99      7.64 o 
  -6  -5   3       48.47       45.11      2.80 o 
  -5  -5   3      807.15      730.73     23.59 o 
  -4  -5   3        9.27        9.48      1.28 o 
  -3  -5   3       77.92       72.75      2.33 o 
  -2  -5   3      131.79      127.20     13.14 o 
  -1  -5   3      172.41      161.50     31.04 o 
   0  -5   3       12.19       11.33      2.28 o 
   1  -5   3      257.10      253.41     35.36 o 
   2  -5   3       14.96       13.27      1.38 o 
   3  -5   3       19.68       24.63      3.13 o 
   4  -5   3       11.39       11.53      2.09 o 
  -8  -4   3        3.89        2.22      1.07 o 
  -7  -4   3       30.05       29.24     12.35 o 
  -6  -4   3      298.41      291.07      8.74 o 
  -5  -4   3      468.11      472.18     12.74 o 
  -4  -4   3      841.02      771.37     22.15 o 
  -3  -4   3       67.91       62.17      1.60 o 
  -2  -4   3      937.21      944.53     17.77 o 
  -1  -4   3      175.28      181.38     16.71 o 
   0  -4   3      466.25      466.43     88.09 o 
   1  -4   3      197.68      194.70     27.89 o 
   2  -4   3      403.33      381.48     35.64 o 
   3  -4   3       22.88       22.50      1.10 o 
   4  -4   3      156.13      155.55      4.90 o 
   5  -4   3        0.46        0.19      0.59 o 
  -8  -3   3       12.15        9.76      1.74 o 
  -7  -3   3       38.79       37.12      2.54 o 
  -6  -3   3      294.46      286.46      7.14 o 
  -5  -3   3        2.64        1.15      0.83 o 
  -4  -3   3      892.97      851.46     21.91 o 
  -3  -3   3      127.68      122.33      3.04 o 
  -2  -3   3      115.67      107.60      2.28 o 
  -1  -3   3       78.71      104.43      3.98 o 
   0  -3   3       20.86       36.22      2.49 o 
   1  -3   3       65.17       58.89      7.76 o 
   2  -3   3     1654.33     1520.37    135.09 o 
   3  -3   3      101.32       99.30      4.83 o 
   4  -3   3       41.39       40.21      1.13 o 
   5  -3   3       20.51       21.56      1.72 o 
   6  -3   3        7.88        5.84      0.95 o 
  -8  -2   3       28.56       30.42      2.75 o 
  -7  -2   3      131.22      145.35      8.69 o 
  -6  -2   3      139.36      154.23      5.36 o 
  -5  -2   3      179.11      183.50      5.26 o 
  -4  -2   3        0.91        0.80      0.49 o 
  -3  -2   3     1332.27     1253.97     34.13 o 
  -2  -2   3      416.82      428.57     25.17 o 
  -1  -2   3     3119.34     3134.08     77.80 o 
   0  -2   3      126.59      143.92      8.49 o 
   1  -2   3     2911.87     3012.90    275.25 o 
   2  -2   3      408.98      406.05     12.69 o 
   3  -2   3     1538.19     1563.75     80.65 o 
   4  -2   3      115.73      113.92      3.97 o 
   5  -2   3      511.46      537.47     20.93 o 
   6  -2   3       83.98       81.73      4.16 o 
   7  -2   3        0.74        1.32      0.91 o 
  -7  -1   3       21.35       30.76      4.79 o 
  -6  -1   3      110.62      113.82      4.18 o 
  -5  -1   3       86.89       91.95      5.35 o 
  -4  -1   3       62.93       64.99      3.88 o 
  -3  -1   3      297.97      311.20      7.20 o 
  -2  -1   3      124.44      138.35      1.53 o 
  -1  -1   3       22.40       29.96      0.52 o 
   0  -1   3     2378.24     2548.40     39.94 o 
   1  -1   3     1347.49     1434.18     86.58 o 
   2  -1   3       25.23       40.07      0.64 o 
   3  -1   3      236.63      243.96     11.19 o 
   4  -1   3      606.28      627.61     40.08 o 
   5  -1   3      298.15      303.01      6.84 o 
   6  -1   3      251.48      245.81      5.35 o 
   7  -1   3        0.19        0.36      1.02 o 
  -7   0   3        6.48        5.81      1.74 o 
  -6   0   3       92.60       91.38      6.33 o 
  -5   0   3       12.83       11.91      2.60 o 
  -4   0   3      724.03      715.93     19.68 o 
  -3   0   3      600.51      593.95     14.48 o 
  -2   0   3      713.53      750.59     38.16 o 
  -1   0   3      447.59      460.85     14.54 o 
   0   0   3     2158.44     2294.84     29.99 o 
   1   0   3       49.06       60.29      1.17 o 
   2   0   3      594.78      594.95     16.08 o 
   3   0   3      319.00      359.49      4.87 o 
   4   0   3      343.21      328.67      5.05 o 
   5   0   3       38.00       34.10      1.12 o 
   6   0   3      650.20      641.75     13.35 o 
   7   0   3       31.77       33.00      2.65 o 
   8   0   3       90.21       97.03      8.50 o 
  -7   1   3       14.00       12.76      2.18 o 
  -6   1   3        4.51        5.52      1.56 o 
  -5   1   3       63.19       58.49      4.55 o 
  -4   1   3      138.74      132.06     14.93 o 
  -3   1   3      979.59      946.42     62.61 o 
  -2   1   3      647.19      604.61     14.02 o 
  -1   1   3      292.89      273.33      8.17 o 
   0   1   3      261.87      139.00    147.40 o 
   1   1   3      839.87      789.86     10.26 o 
   2   1   3      107.85      109.14      1.68 o 
   3   1   3      658.87      664.55     27.91 o 
   4   1   3      805.77      807.05     10.85 o 
   5   1   3      692.54      691.42      9.69 o 
   6   1   3       19.51       20.48      1.03 o 
   7   1   3      309.43      310.94      4.87 o 
   8   1   3       56.61       54.82      2.13 o 
  -6   2   3       21.20       20.55      2.39 o 
  -5   2   3      111.09      125.14     20.14 o 
  -4   2   3        0.36        0.26      0.82 o 
  -3   2   3      241.84      236.20     12.96 o 
  -2   2   3        6.16        6.68      1.05 o 
  -1   2   3        2.99       10.15      1.48 o 
   0   2   3       97.00       86.86      2.06 o 
   1   2   3      167.20      160.47      2.37 o 
   2   2   3     1584.96     1588.85     20.07 o 
   3   2   3      505.29      511.20      9.61 o 
   4   2   3      560.79      572.03     30.61 o 
   5   2   3      356.61      348.94     10.91 o 
   6   2   3        1.83        2.25      0.39 o 
   7   2   3       87.47       87.37      1.92 o 
   8   2   3        1.87        2.38      0.54 o 
  -5   3   3       17.53       19.33      3.19 o 
  -4   3   3      327.37      322.98     34.43 o 
  -3   3   3       41.36       38.96      2.27 o 
  -2   3   3      220.39      222.41     13.82 o 
  -1   3   3       36.76       37.79      1.91 o 
   0   3   3     2027.53     1818.03     52.36 o 
   1   3   3      338.18      345.99     15.18 o 
   2   3   3     1008.56      955.46     28.63 o 
   3   3   3       48.60       46.95      0.85 o 
   4   3   3      588.99      560.29      8.58 o 
   5   3   3       18.24       17.01      1.11 o 
   6   3   3      257.56      241.79      3.93 o 
   7   3   3       10.60        9.42      0.89 o 
   8   3   3       52.19       53.59      1.88 o 
   9   3   3        1.43        3.26      0.93 o 
  -5   4   3        0.12       -0.56      1.00 o 
  -4   4   3      127.09      129.11     10.66 o 
  -3   4   3       80.38       82.50      7.17 o 
  -2   4   3      261.59      267.76     17.80 o 
  -1   4   3      236.46      225.11      7.88 o 
   0   4   3        0.83        1.72      0.68 o 
   1   4   3      266.60      247.24      8.94 o 
   2   4   3      129.89      118.09      8.51 o 
   3   4   3       21.30       24.44      1.08 o 
   4   4   3      201.63      212.10      2.99 o 
   5   4   3       16.69       16.63      0.77 o 
   6   4   3        0.85        1.14      0.50 o 
   7   4   3      232.88      197.85     15.51 o 
   8   4   3      122.84      114.44      2.26 o 
   9   4   3       14.17       14.52      1.55 o 
  -4   5   3        0.14        1.64      0.96 o 
  -3   5   3      189.25      190.88     23.04 o 
  -2   5   3       58.97       55.68      5.45 o 
  -1   5   3     1192.78     1167.58     76.02 o 
   0   5   3       87.05       92.17      6.49 o 
   1   5   3      257.81      238.34     23.64 o 
   2   5   3      260.25      264.56     26.14 o 
   3   5   3      139.41      129.59      9.49 o 
   4   5   3       47.04       48.06      1.35 o 
   5   5   3      164.12      162.36      2.81 o 
   6   5   3        3.27        3.67      0.60 o 
   7   5   3      189.42      213.14     32.20 o 
   8   5   3       42.67       40.82      3.31 o 
   9   5   3       20.30       14.45      1.41 o 
  -3   6   3        9.99        9.44      1.72 o 
  -2   6   3        0.70        0.16      0.77 o 
  -1   6   3      119.03      114.80     11.05 o 
   0   6   3      798.16      751.63    105.56 o 
   1   6   3       41.78       42.26      3.69 o 
   2   6   3      185.57      200.62     18.32 o 
   3   6   3       24.41       30.59      1.97 o 
   4   6   3      131.57      137.37      5.65 o 
   5   6   3      153.63      154.29      4.25 o 
   6   6   3      427.79      438.01      8.27 o 
   7   6   3       39.27       42.83      3.91 o 
   8   6   3       96.35       90.81      3.69 o 
  -2   7   3        4.02        4.99      1.27 o 
  -1   7   3       45.38       30.37      2.84 o 
   0   7   3      112.38      109.60     13.83 o 
   1   7   3        9.43        8.99      1.53 o 
   2   7   3      272.96      258.90     44.51 o 
   3   7   3       40.47       46.53      7.19 o 
   4   7   3       59.27       57.97      3.46 o 
   5   7   3        0.68        1.62      0.91 o 
   6   7   3      155.52      163.90      3.91 o 
   7   7   3       55.32       55.20      1.72 o 
   8   7   3       54.36       62.92      5.80 o 
   0   8   3        1.76        2.15      1.35 o 
   1   8   3       64.52       63.89     12.76 o 
   2   8   3        6.28        6.17      1.60 o 
   3   8   3      338.58      332.24     58.59 o 
   4   8   3       50.10       50.30     12.80 o 
   5   8   3       10.68        9.61      1.33 o 
   6   8   3        0.34        0.28      0.58 o 
   7   8   3      125.23      132.09      3.74 o 
   2   9   3        1.12        1.05      1.02 o 
   3   9   3       20.72       17.45      4.43 o 
   4   9   3        7.88        4.81      1.60 o 
   5   9   3        7.42        6.13      1.47 o 
   6   9   3        0.53        1.30      0.99 o 
  -3  -9   4       33.02       47.58      4.83 o 
  -6  -8   4       43.00       38.52      3.73 o 
  -5  -8   4       56.16       55.19      3.13 o 
  -4  -8   4       71.38       71.48      6.99 o 
  -3  -8   4        5.78        4.31      1.61 o 
  -2  -8   4      173.65      180.94     39.96 o 
  -1  -8   4       23.90       29.22      5.82 o 
   0  -8   4       66.71       74.82     10.23 o 
  -7  -7   4       18.24       13.26      3.65 o 
  -6  -7   4       54.89       51.54      3.49 o 
  -5  -7   4      186.03      189.62      3.45 o 
  -4  -7   4       67.20       70.76      4.99 o 
  -3  -7   4       69.52       74.33      7.76 o 
  -2  -7   4       28.18       30.03      8.16 o 
  -1  -7   4      105.68      115.67     28.80 o 
   0  -7   4       56.45       55.56     10.96 o 
   1  -7   4      118.40      110.72      4.62 o 
   2  -7   4       22.15       23.97      1.63 o 
  -7  -6   4       12.16       10.76      2.09 o 
  -6  -6   4        1.36        1.56      1.89 o 
  -5  -6   4        7.24        3.34      3.31 o 
  -4  -6   4       50.07       51.28      2.12 o 
  -3  -6   4       48.79       51.19      3.58 o 
  -2  -6   4       14.47       16.51      1.48 o 
  -1  -6   4      188.48      181.67     38.78 o 
   0  -6   4        0.60        0.98      0.71 o 
   1  -6   4      132.64      140.82     22.21 o 
   2  -6   4       86.03       92.21      3.60 o 
   3  -6   4       52.13       62.20      2.43 o 
  -7  -5   4        4.40        3.45      2.36 o 
  -6  -5   4       82.51       79.25      5.70 o 
  -5  -5   4       42.89       36.61      2.35 o 
  -4  -5   4        6.40        7.35      0.97 o 
  -3  -5   4        6.45        6.44      1.32 o 
  -2  -5   4     1104.71     1084.77     68.28 o 
  -1  -5   4      370.35      385.87     46.94 o 
   0  -5   4      439.77      421.82    101.25 o 
   1  -5   4       51.68       46.95      9.05 o 
   2  -5   4      364.78      371.92     28.12 o 
   3  -5   4        0.98        0.82      0.58 o 
   4  -5   4       72.38       72.24      2.07 o 
  -8  -4   4       48.30       54.76      3.35 o 
  -7  -4   4       10.65        8.25      1.48 o 
  -6  -4   4      195.43      178.84      6.18 o 
  -5  -4   4       30.64       37.88      3.78 o 
  -4  -4   4      244.58      221.26      5.89 o 
  -3  -4   4       16.26       17.31      1.93 o 
  -2  -4   4       80.25       74.61      1.69 o 
  -1  -4   4      278.45      309.35     20.62 o 
   0  -4   4      628.26      658.75    118.93 o 
   1  -4   4      192.36      181.33     30.06 o 
   2  -4   4       19.16       18.95      1.65 o 
   3  -4   4       84.55       82.70      2.62 o 
   4  -4   4        4.47        4.19      0.91 o 
   5  -4   4       50.68       51.60      2.33 o 
  -8  -3   4        3.48        3.63      1.51 o 
  -7  -3   4      122.16      125.51      5.88 o 
  -6  -3   4       99.22       95.67      3.72 o 
  -5  -3   4     1086.29     1079.14     24.50 o 
  -4  -3   4       34.41       31.32      1.78 o 
  -3  -3   4      485.62      469.56     10.91 o 
  -2  -3   4       41.04       51.46      1.44 o 
  -1  -3   4      177.60      145.27      3.71 o 
   0  -3   4       92.45       93.18      9.15 o 
   1  -3   4      867.97      898.14    137.31 o 
   2  -3   4        3.94        2.97      0.42 o 
   3  -3   4      185.10      178.56     10.92 o 
   4  -3   4       11.77       11.75      0.71 o 
   5  -3   4      121.61      130.49      3.37 o 
   6  -3   4       27.46       29.40      2.78 o 
  -7  -2   4       55.05       60.78      2.88 o 
  -6  -2   4       64.77       70.88      2.70 o 
  -5  -2   4      406.27      433.77     11.35 o 
  -4  -2   4      586.22      593.84     12.72 o 
  -3  -2   4       77.98       74.31      2.20 o 
  -2  -2   4     1902.32     1996.62     98.30 o 
  -1  -2   4      270.39      327.97      4.93 o 
   0  -2   4        3.14        4.79      0.38 o 
   1  -2   4      932.61     1003.46    132.77 o 
   2  -2   4     1623.36     1579.83     97.08 o 
   3  -2   4        0.52        0.68      0.36 o 
   4  -2   4      659.50      657.13     22.31 o 
   5  -2   4        0.58        0.53      0.40 o 
   6  -2   4       45.08       47.77      2.09 o 
   7  -2   4       10.03        6.83      1.81 o 
  -7  -1   4       23.12       28.85      5.83 o 
  -6  -1   4      232.37      246.59      4.59 o 
  -5  -1   4        0.89        0.52      1.00 o 
  -4  -1   4      195.66      148.17     27.18 o 
  -3  -1   4        0.58        0.94      0.21 o 
  -2  -1   4      984.46      987.45     15.99 o 
  -1  -1   4      218.16      273.25      5.68 o 
   0  -1   4      909.35      900.70     13.70 o 
   1  -1   4      164.87      165.21      5.52 o 
   2  -1   4     2094.81     2242.95     61.88 o 
   3  -1   4       31.54       29.48      0.73 o 
   4  -1   4      522.97      489.09      7.68 o 
   5  -1   4        0.48        0.89      0.51 o 
   6  -1   4        2.03        0.66      0.59 o 
   7  -1   4        0.92        0.14      0.55 o 
  -7   0   4       44.80       36.86      3.36 o 
  -6   0   4       94.97       91.56      7.02 o 
  -5   0   4       30.70       29.59      2.43 o 
  -4   0   4       36.92       36.92      2.33 o 
  -3   0   4      772.49      757.09     22.11 o 
  -2   0   4        2.30        1.83      2.03 o 
  -1   0   4     2891.37     3049.52     81.32 o 
   0   0   4      619.40      638.49      7.41 o 
   1   0   4     4444.23     4779.37    105.52 o 
   2   0   4     1723.86     1791.81     48.61 o 
   3   0   4     2246.40     2367.58     39.56 o 
   4   0   4        3.65        5.01      0.23 o 
   5   0   4     1055.90     1093.15     34.83 o 
   6   0   4       70.60       68.08      2.63 o 
   7   0   4        9.17        9.15      0.67 o 
   8   0   4        3.94        3.67      0.73 o 
  -6   1   4        7.41        7.13      1.79 o 
  -5   1   4       54.43       51.77      4.79 o 
  -4   1   4        2.55        1.68      0.71 o 
  -3   1   4      381.68      396.74     33.20 o 
  -2   1   4       63.45       64.41      4.84 o 
  -1   1   4       90.49       89.41      2.54 o 
   0   1   4      130.47      133.51      3.17 o 
   1   1   4     1070.26     1021.30     11.33 o 
   3   1   4      385.29      383.72     12.18 o 
   4   1   4      558.62      559.50      6.72 o 
   5   1   4      885.38      883.07     12.57 o 
   6   1   4      130.20      135.77      3.87 o 
   7   1   4       27.70       29.49      1.00 o 
   8   1   4       53.31       56.08      2.15 o 
  -6   2   4       44.81       43.66      3.52 o 
  -5   2   4       13.48       18.65      2.78 o 
  -4   2   4      129.54      136.90     16.78 o 
  -3   2   4      190.85      186.33     11.18 o 
  -2   2   4      840.50      769.49     52.16 o 
  -1   2   4       94.61       93.04      5.91 o 
   0   2   4     1204.58     1041.63     29.96 o 
   1   2   4       56.89       56.84      0.96 o 
   2   2   4        3.07        8.63      0.34 o 
   3   2   4       41.58       57.72      0.78 o 
   4   2   4     1703.88     1697.44     74.39 o 
   5   2   4       54.19       53.19      1.48 o 
   6   2   4      988.38      955.23     14.90 o 
   7   2   4       28.12       28.08      1.05 o 
   8   2   4      106.79      109.56      2.11 o 
  -5   3   4       13.67       14.58      3.16 o 
  -4   3   4       52.86       53.20      5.84 o 
  -3   3   4      129.19      126.53      7.86 o 
  -2   3   4        3.03        2.33      0.64 o 
  -1   3   4       37.74       34.11      2.75 o 
   0   3   4      235.56      209.31      6.58 o 
   1   3   4      215.29      205.94      3.50 o 
   2   3   4      290.39      276.75      4.84 o 
   3   3   4      385.57      395.60      5.99 o 
   4   3   4      413.76      422.92      5.57 o 
   5   3   4      593.64      613.22     25.52 o 
   6   3   4      192.11      189.21      4.02 o 
   7   3   4      177.20      169.49      3.23 o 
   8   3   4       65.25       64.05      2.02 o 
   9   3   4       31.19       34.05      1.47 o 
  -5   4   4       43.74       54.52      4.06 o 
  -4   4   4        7.72        6.94      1.98 o 
  -3   4   4       93.13       99.23      8.33 o 
  -2   4   4        6.53        5.32      1.18 o 
  -1   4   4       10.27       10.29      1.13 o 
   0   4   4       26.32       25.32      1.15 o 
   1   4   4      406.28      379.00      8.97 o 
   2   4   4        0.47        0.63      0.50 o 
   3   4   4      382.55      371.63     16.03 o 
   4   4   4      102.16      103.04      1.74 o 
   5   4   4      235.45      251.54      5.10 o 
   6   4   4       65.16       68.05      6.57 o 
   7   4   4      106.15      103.68      2.53 o 
   8   4   4        7.84        7.11      0.67 o 
   9   4   4       24.45       24.08      1.09 o 
  -4   5   4       43.02       43.19      4.87 o 
  -3   5   4       36.73       36.72      4.87 o 
  -2   5   4      216.08      213.42     16.49 o 
  -1   5   4        0.68        2.57      1.62 o 
   0   5   4      376.08      377.95      7.65 o 
   1   5   4       76.97       78.42      2.54 o 
   2   5   4       71.37       70.56      6.42 o 
   3   5   4      109.82      104.62      4.63 o 
   4   5   4      680.47      677.22     20.43 o 
   5   5   4        3.50        3.85      0.59 o 
   6   5   4      115.32      112.48      3.17 o 
   7   5   4       35.47       37.01      5.35 o 
   8   5   4       39.35       39.98      3.11 o 
   9   5   4        8.66        9.74      1.16 o 
  -3   6   4       11.92       10.19      2.54 o 
  -2   6   4       98.90       94.59      9.98 o 
  -1   6   4       59.99       55.44      4.59 o 
   0   6   4       92.34       89.66      4.39 o 
   1   6   4        7.11        6.29      1.23 o 
   2   6   4        2.91        4.57      2.65 o 
   3   6   4        1.55        1.58      0.86 o 
   4   6   4       80.04       76.93      4.47 o 
   5   6   4       21.35       20.66      1.02 o 
   6   6   4       94.76      104.19      3.12 o 
   7   6   4      127.08      130.98      3.64 o 
   8   6   4       85.05       91.36     14.18 o 
  -1   7   4      255.15      201.79     11.20 o 
   0   7   4        7.58        5.95      1.46 o 
   1   7   4      141.92      138.10     14.28 o 
   2   7   4        0.34        0.59      0.77 o 
   3   7   4       47.48       54.71      7.33 o 
   4   7   4        7.00        6.49      0.92 o 
   5   7   4      145.92      151.08      6.41 o 
   6   7   4        0.53        0.83      0.91 o 
   7   7   4      170.81      175.80      4.28 o 
   8   7   4       36.79       34.57      7.24 o 
   0   8   4       69.06       65.95     11.98 o 
   1   8   4       20.44       20.42      5.53 o 
   2   8   4       43.42       39.27      8.00 o 
   3   8   4       58.45       56.56     12.26 o 
   4   8   4       92.78      101.57      6.54 o 
   5   8   4       68.31       74.03      2.68 o 
   6   8   4       93.95      100.18      5.67 o 
   7   8   4       33.73       40.19      2.16 o 
   2   9   4       46.41       54.97      7.19 o 
   3   9   4       10.54        9.79      3.23 o 
   4   9   4       22.79       18.69      3.75 o 
   5   9   4        0.19        0.30      0.67 o 
   6   9   4       96.56      105.19      4.93 o 
  -5  -8   5      136.05      146.37      5.41 o 
  -4  -8   5       22.22       24.04      4.05 o 
  -3  -8   5       76.55       78.44     11.33 o 
  -2  -8   5       89.18       97.49     21.69 o 
  -1  -8   5      224.79      243.05     59.02 o 
   0  -8   5       11.21        4.62      8.32 o 
  -6  -7   5        1.13        2.44      2.39 o 
  -5  -7   5       95.07       77.29      7.40 o 
  -4  -7   5       67.87       68.12      7.27 o 
  -3  -7   5      119.91      117.32     11.63 o 
  -2  -7   5       27.09       31.78      4.29 o 
  -1  -7   5      127.95      130.60     31.50 o 
   0  -7   5       32.74       34.97      8.45 o 
   1  -7   5       63.47       59.93      3.23 o 
   2  -7   5       21.53       23.47      1.53 o 
  -7  -6   5       34.04       37.52      5.20 o 
  -6  -6   5       60.19       50.82      3.27 o 
  -5  -6   5       85.36       74.82      3.70 o 
  -4  -6   5      290.62      288.64      6.70 o 
  -3  -6   5       33.58       32.26      3.20 o 
  -2  -6   5      377.42      370.71     28.64 o 
  -1  -6   5       36.51       43.22      8.81 o 
   0  -6   5       90.49       89.91     23.67 o 
   1  -6   5        6.32        5.57      1.03 o 
   2  -6   5      358.15      391.64     35.68 o 
   3  -6   5        4.73        4.16      0.92 o 
  -7  -5   5       22.57       20.62      1.94 o 
  -6  -5   5       31.77       37.77      4.37 o 
  -5  -5   5      186.29      174.34      5.72 o 
  -4  -5   5       28.27       34.60      1.02 o 
  -3  -5   5       12.98       14.76      1.25 o 
  -2  -5   5      372.51      354.13     20.30 o 
  -1  -5   5      361.80      386.95     36.50 o 
   0  -5   5      141.51      146.98     28.36 o 
   1  -5   5      210.97      213.36     28.50 o 
   2  -5   5       67.99       68.19      5.61 o 
   3  -5   5      124.01      118.03      2.87 o 
   4  -5   5       38.67       40.24      1.90 o 
  -7  -4   5        5.23        3.97      1.42 o 
  -6  -4   5        2.08        2.03      0.96 o 
  -5  -4   5       21.61       19.27      1.91 o 
  -4  -4   5        0.57        0.19      0.65 o 
  -3  -4   5       92.08       93.30      9.57 o 
  -2  -4   5        5.11        6.80      0.80 o 
  -1  -4   5      597.57      609.17     44.90 o 
   0  -4   5      142.37      146.58     18.53 o 
   1  -4   5      707.03      689.80    118.84 o 
   2  -4   5       26.48       30.06      2.41 o 
   3  -4   5      100.88      103.01      2.51 o 
   4  -4   5       21.02       23.31      1.35 o 
   5  -4   5       44.71       47.18      1.61 o 
  -7  -3   5        3.66        4.00      1.57 o 
  -6  -3   5       44.82       42.19      2.54 o 
  -5  -3   5       74.17       72.53      3.76 o 
  -4  -3   5      150.30      150.21      4.46 o 
  -3  -3   5      124.15      124.33      4.62 o 
  -2  -3   5     1219.05     1275.28     85.14 o 
  -1  -3   5      881.30      880.82     32.22 o 
   0  -3   5      547.44      582.67     44.08 o 
   1  -3   5      129.98      129.46     18.52 o 
   2  -3   5     1564.80     1472.62     45.82 o 
   3  -3   5        6.66        6.38      0.88 o 
   4  -3   5       38.79       37.80      1.28 o 
   5  -3   5        6.07        6.21      0.85 o 
   6  -3   5       28.93       32.04      2.51 o 
  -7  -2   5        9.15        9.97      1.64 o 
  -6  -2   5      167.21      177.98     12.83 o 
  -5  -2   5       13.04       14.11      1.70 o 
  -4  -2   5       80.95       84.24      2.76 o 
  -3  -2   5        0.65        0.76      0.46 o 
  -2  -2   5      832.64      842.68     23.47 o 
  -1  -2   5      179.41      207.72      7.60 o 
   0  -2   5      126.93      125.81      1.49 o 
   1  -2   5       20.50       18.43      1.72 o 
   2  -2   5       74.54       61.54      0.98 o 
   3  -2   5       50.26       54.18      2.58 o 
   4  -2   5      207.38      204.64      3.51 o 
   5  -2   5      119.11      117.74      2.86 o 
   6  -2   5       36.05       38.85      1.51 o 
  -7  -1   5       55.81       64.93     13.28 o 
  -6  -1   5      169.31      153.50     84.95 o 
  -5  -1   5      874.99      904.75     16.42 o 
  -4  -1   5       10.17        8.79      0.44 o 
  -3  -1   5      454.38      445.16      8.45 o 
  -2  -1   5       38.37       48.08      1.01 o 
  -1  -1   5      182.54      163.79      2.05 o 
   0  -1   5      173.32      188.11      2.56 o 
   1  -1   5     2231.69     2520.03     95.82 o 
   2  -1   5      295.16      319.15      2.95 o 
   3  -1   5      508.15      491.67     11.30 o 
   4  -1   5        7.84        9.40      0.55 o 
   5  -1   5      307.19      297.34      5.21 o 
   6  -1   5       86.91       87.12      2.64 o 
   7  -1   5       15.74       18.73      1.07 o 
  -7   0   5       34.13       30.17      5.37 o 
  -6   0   5       13.93       13.83      3.69 o 
  -5   0   5      215.19      218.86      7.86 o 
  -4   0   5      307.29      317.01      9.46 o 
  -3   0   5      130.47      136.74      4.28 o 
  -2   0   5       78.31       81.10      1.66 o 
  -1   0   5       99.79      124.86      1.78 o 
   0   0   5       44.39       49.99      0.86 o 
   1   0   5     2938.71     3215.03     56.85 o 
   2   0   5     3990.06     4237.25    126.42 o 
   3   0   5       89.73       73.35      2.25 o 
   4   0   5      219.88      218.60      2.30 o 
   5   0   5        1.70        2.21      0.33 o 
   6   0   5       78.92       79.85      1.35 o 
   7   0   5        8.58        9.18      0.55 o 
  -6   1   5       28.56       34.69      3.29 o 
  -5   1   5        6.25        7.32      1.79 o 
  -4   1   5      180.09      176.53      6.01 o 
  -3   1   5        0.76        0.60      0.69 o 
  -2   1   5     1671.78     1650.50    132.89 o 
  -1   1   5       23.36       25.28      1.08 o 
   0   1   5      144.56      129.95      1.86 o 
   1   1   5      250.00      248.75      2.67 o 
   2   1   5     4163.08     4582.23     86.57 o 
   3   1   5        6.75        7.00      0.59 o 
   4   1   5     1373.02     1333.93     18.73 o 
   5   1   5       62.63       59.90      1.15 o 
   6   1   5       55.83       53.61      1.82 o 
   7   1   5        0.24        0.60      0.32 o 
   8   1   5       35.02       34.71      1.52 o 
  -6   2   5       47.79       50.18      4.12 o 
  -5   2   5        2.83        1.85      2.19 o 
  -4   2   5        0.38        0.61      0.83 o 
  -3   2   5      194.04      187.58     17.23 o 
  -2   2   5      150.54      137.71      7.59 o 
  -1   2   5     1103.72     1061.47     41.32 o 
   0   2   5     1121.23      973.06     48.62 o 
   1   2   5     1441.28     1339.77     19.73 o 
   2   2   5      147.43      137.56      1.84 o 
   3   2   5     1610.83     1620.32     21.31 o 
   4   2   5      364.38      395.15     16.19 o 
   5   2   5     1280.21     1266.72     24.07 o 
   6   2   5       17.10       14.23      0.48 o 
   7   2   5       38.59       37.98      1.11 o 
   8   2   5        0.21        0.10      0.34 o 
  -5   3   5       26.25       31.19      6.04 o 
  -4   3   5        6.48        6.52      1.46 o 
  -3   3   5      154.91      156.45      9.75 o 
  -2   3   5       68.06       63.60      3.30 o 
  -1   3   5       89.83       88.64      4.07 o 
   0   3   5        1.43        3.04      0.68 o 
   1   3   5      481.90      460.38      6.26 o 
   2   3   5        1.79        4.37      0.87 o 
   3   3   5      300.41      306.12      4.06 o 
   4   3   5        4.59        5.59      0.42 o 
   5   3   5     1543.38     1618.37     81.78 o 
   6   3   5      223.98      223.98      3.78 o 
   7   3   5       74.22       71.04      1.36 o 
   8   3   5       52.54       52.10      1.71 o 
  -4   4   5       60.70       63.41      7.76 o 
  -3   4   5       46.83       50.31      6.53 o 
  -2   4   5      200.84      215.95      5.79 o 
  -1   4   5       27.91       31.79      1.76 o 
   0   4   5       38.33       39.61      1.68 o 
   1   4   5       16.47       16.49      0.98 o 
   2   4   5      389.79      368.24      6.72 o 
   3   4   5        8.31        6.49      0.57 o 
   4   4   5     1227.02     1241.73     31.90 o 
   5   4   5       47.03       47.37      1.21 o 
   6   4   5      475.28      498.61     22.78 o 
   7   4   5       26.70       25.90      1.30 o 
   8   4   5      178.95      172.61      3.32 o 
   9   4   5        2.38        2.08      0.61 o 
  -3   5   5       11.86       13.62      3.26 o 
  -2   5   5       25.10       24.10      3.01 o 
  -1   5   5        5.20        5.59      1.69 o 
   0   5   5      121.01      120.46      3.69 o 
   1   5   5       29.34       29.47      1.48 o 
   2   5   5       39.08       38.40      1.56 o 
   3   5   5      207.74      196.44      7.89 o 
   4   5   5      691.79      714.36     19.67 o 
   5   5   5      107.15      111.57      2.25 o 
   6   5   5      106.22      118.10      3.01 o 
   7   5   5       48.65       53.08      6.35 o 
   8   5   5       40.09       43.17      3.09 o 
  -2   6   5       16.92       16.06      2.02 o 
  -1   6   5       24.94       27.09      2.46 o 
   0   6   5       22.89       25.74      1.75 o 
   1   6   5      146.82      145.97     10.22 o 
   2   6   5        1.13        1.14      0.85 o 
   3   6   5      115.58      111.49      3.68 o 
   4   6   5        3.04        3.33      0.99 o 
   5   6   5      163.24      167.22      3.74 o 
   6   6   5        6.10        6.00      0.83 o 
   7   6   5       52.85       57.05      1.97 o 
   8   6   5        2.23        2.91      1.20 o 
  -1   7   5        0.29        1.38      1.39 o 
   0   7   5       32.16       35.79      3.85 o 
   1   7   5       43.26       42.24      3.60 o 
   2   7   5       70.88       77.72      5.24 o 
   3   7   5       40.62       41.39      3.31 o 
   4   7   5      122.09      123.97      5.20 o 
   5   7   5        7.10        8.61      1.11 o 
   6   7   5       37.96       40.16      2.15 o 
   7   7   5       71.63       78.07      2.88 o 
   8   7   5       54.82       58.96      2.60 o 
   1   8   5        1.75        2.35      1.39 o 
   2   8   5        0.29        0.09      1.32 o 
   3   8   5        2.30        2.40      1.35 o 
   4   8   5      126.64      128.07      8.04 o 
   5   8   5        0.93        0.70      0.63 o 
   6   8   5       43.52       47.88      3.02 o 
   7   8   5       51.49       55.05      2.74 o 
   3   9   5       14.30       18.23      3.60 o 
   4   9   5       11.32       10.24      1.44 o 
   5   9   5       90.11       86.18      5.66 o 
  -4  -8   6       15.93       13.12      2.14 o 
  -3  -8   6       24.32       21.96      2.96 o 
  -2  -8   6       15.00       17.03      3.50 o 
  -1  -8   6        5.53        5.32      2.45 o 
  -6  -7   6       60.28       56.12      6.06 o 
  -5  -7   6       10.83        9.45      1.97 o 
  -4  -7   6       93.23       92.68      2.10 o 
  -3  -7   6       19.98       18.10      2.57 o 
  -2  -7   6      148.34      153.02     18.06 o 
  -1  -7   6        0.42       -0.47      0.73 o 
   0  -7   6       86.12      101.42     20.26 o 
   1  -7   6       54.72       55.47      6.62 o 
  -6  -6   6        8.04        8.59      1.84 o 
  -5  -6   6      183.17      172.53      8.70 o 
  -4  -6   6      177.05      186.31     12.65 o 
  -3  -6   6      242.78      247.71     10.88 o 
  -2  -6   6      298.28      275.89     20.70 o 
  -1  -6   6      499.46      524.37     86.78 o 
   0  -6   6        2.79        3.57      0.98 o 
   1  -6   6       74.71       78.55     13.35 o 
   2  -6   6       27.45       28.90      3.78 o 
   3  -6   6       21.38       24.40      1.54 o 
  -7  -5   6        9.02        6.53      1.74 o 
  -6  -5   6        2.96        2.18      2.22 o 
  -5  -5   6      230.11      217.72      7.04 o 
  -4  -5   6       21.92       25.31      2.99 o 
  -3  -5   6      154.55      145.95      5.37 o 
  -2  -5   6      102.95       96.48      3.50 o 
  -1  -5   6      420.43      423.83     35.14 o 
   0  -5   6        1.35        1.71      0.64 o 
   1  -5   6      245.15      246.30     45.50 o 
   2  -5   6        0.68        1.13      0.70 o 
   3  -5   6       16.09       17.48      1.34 o 
   4  -5   6        4.18        4.07      0.99 o 
  -7  -4   6       26.11       24.55      2.18 o 
  -6  -4   6      128.19      123.02      4.03 o 
  -5  -4   6      155.16      149.45      5.34 o 
  -4  -4   6      241.43      244.53      8.98 o 
  -3  -4   6       48.84       49.66      2.09 o 
  -2  -4   6      321.05      335.15      8.18 o 
  -1  -4   6       55.13       54.87      2.43 o 
   0  -4   6      596.02      604.54     62.57 o 
   1  -4   6        5.89        6.91      1.18 o 
   2  -4   6      844.99      832.14     58.18 o 
   3  -4   6       10.89       13.01      0.92 o 
   4  -4   6       81.20       82.39      1.89 o 
   5  -4   6        1.95        1.62      0.70 o 
  -7  -3   6        9.19        9.23      2.02 o 
  -6  -3   6        3.82        4.93      1.23 o 
  -5  -3   6       63.82       60.08      2.36 o 
  -4  -3   6      136.24      142.62      4.61 o 
  -3  -3   6       11.15       13.08      1.93 o 
  -2  -3   6      552.33      588.77     28.65 o 
  -1  -3   6      492.40      209.13    250.17 o 
   0  -3   6      224.26      214.65      7.16 o 
   1  -3   6      205.60      224.53     28.22 o 
   2  -3   6      797.98      754.72     12.56 o 
   3  -3   6      149.01      138.57      2.31 o 
   4  -3   6       46.11       47.24      1.26 o 
   5  -3   6       73.29       73.54      2.56 o 
  -7  -2   6        4.61        4.78      1.73 o 
  -6  -2   6        9.67       10.28      1.82 o 
  -5  -2   6       24.95       26.56      2.13 o 
  -4  -2   6        3.92        5.34      1.11 o 
  -3  -2   6      149.33      136.60      3.19 o 
  -2  -2   6      563.36      622.38     18.53 o 
  -1  -2   6     1388.01     1459.96     32.16 o 
   0  -2   6        6.37        4.14      0.57 o 
   1  -2   6     1135.91     1172.65     52.98 o 
   2  -2   6       19.33       18.02      0.46 o 
   3  -2   6       94.74       96.05      2.38 o 
   4  -2   6       12.30       13.54      0.37 o 
   5  -2   6      154.52      146.32      2.69 o 
   6  -2   6        1.08        1.17      0.44 o 
  -7  -1   6        3.15        2.69      1.43 o 
  -6  -1   6       58.79       54.55     30.48 o 
  -5  -1   6       17.92       16.62      3.77 o 
  -4  -1   6       26.71       26.40      0.71 o 
  -3  -1   6      161.27      155.84      2.41 o 
  -2  -1   6      795.56      819.45     13.37 o 
  -1  -1   6      974.15     1009.57     42.95 o 
   0  -1   6     1610.47     1686.79     22.63 o 
   1  -1   6      298.65      303.99      3.34 o 
   2  -1   6      968.60     1040.81     29.51 o 
   3  -1   6       18.07       19.36      1.46 o 
   4  -1   6       37.09       34.10      0.41 o 
   5  -1   6       46.62       47.67      1.58 o 
   6  -1   6      156.17      156.65      3.32 o 
  -6   0   6      142.20      137.05      6.79 o 
  -5   0   6        2.61        1.77      0.40 o 
  -4   0   6       21.38       20.01      1.08 o 
  -3   0   6        0.51        0.80      0.42 o 
  -2   0   6       96.82       86.68      1.50 o 
  -1   0   6        1.09        1.32      0.33 o 
   0   0   6       68.70       72.54      1.06 o 
   1   0   6       30.62       33.95      0.64 o 
   2   0   6     1084.72     1073.20     28.86 o 
   3   0   6       10.55       10.04      1.09 o 
   4   0   6      125.43      117.54      3.67 o 
   5   0   6      164.52      153.97      2.83 o 
   6   0   6      100.44       98.24      1.31 o 
   7   0   6        1.63        1.50      0.35 o 
  -6   1   6       56.09       58.83      7.02 o 
  -5   1   6      340.29      338.91     12.42 o 
  -4   1   6        1.02        1.76      1.91 o 
  -3   1   6      224.49      253.73     30.59 o 
  -2   1   6       62.59       57.78      2.19 o 
  -1   1   6      198.50      180.13      8.22 o 
   0   1   6        0.59        1.96      0.78 o 
   1   1   6     2531.38     2566.89     38.66 o 
   2   1   6       38.65       49.17      1.15 o 
   3   1   6      871.85      899.92     19.25 o 
   4   1   6       42.40       43.61      0.39 o 
   5   1   6      362.73      354.93      3.97 o 
   6   1   6        5.49        6.39      0.39 o 
   7   1   6       20.34       20.32      0.59 o 
  -5   2   6       91.86       93.92      7.67 o 
  -4   2   6        9.92       12.06      1.73 o 
  -3   2   6      104.65      109.63      8.99 o 
  -2   2   6       50.06       52.15      2.08 o 
  -1   2   6       28.21       27.93      1.72 o 
   0   2   6      417.19      390.45      8.44 o 
   1   2   6     2350.36     2311.43     50.02 o 
   2   2   6      496.62      498.26      5.45 o 
   3   2   6      269.23      253.08      4.73 o 
   4   2   6      101.26      104.55      3.79 o 
   5   2   6        0.93        1.06      0.34 o 
   6   2   6      109.63      108.23      2.10 o 
   7   2   6       12.67       13.75      0.91 o 
   8   2   6       14.22       14.29      1.15 o 
  -5   3   6        2.10        2.41      1.25 o 
  -4   3   6      112.94      119.44     14.68 o 
  -3   3   6        2.85        3.13      1.04 o 
  -2   3   6      351.26      368.12      9.32 o 
  -1   3   6        2.44        3.82      0.84 o 
   0   3   6      391.15      393.09      7.42 o 
   1   3   6      181.25      182.32      3.02 o 
   2   3   6     3115.22     2995.09     57.32 o 
   3   3   6       85.97       87.57      1.69 o 
   4   3   6      445.77      451.12      5.23 o 
   5   3   6       84.78       86.68      3.05 o 
   6   3   6        0.79        0.46      0.38 o 
   7   3   6        2.28        2.33      0.35 o 
   8   3   6       98.13       88.67      1.84 o 
  -4   4   6        8.54        6.02      1.64 o 
  -3   4   6       37.15       37.86      3.37 o 
  -2   4   6      140.28      144.05      4.59 o 
  -1   4   6      173.14      173.95      4.86 o 
   0   4   6       65.36       65.39      4.35 o 
   1   4   6      289.85      282.25      6.61 o 
   2   4   6      373.89      358.21      6.30 o 
   3   4   6      520.17      528.51     11.49 o 
   4   4   6      719.79      734.64     11.55 o 
   5   4   6      780.26      820.84     13.06 o 
   6   4   6       28.09       29.93      0.90 o 
   7   4   6       78.97       77.81      3.12 o 
   8   4   6       11.69        7.80      0.92 o 
  -3   5   6       40.25       43.61      3.72 o 
  -2   5   6        6.33        5.43      1.51 o 
  -1   5   6       45.49       50.14      2.59 o 
   0   5   6        1.86        3.07      1.76 o 
   1   5   6      117.18      115.26      3.31 o 
   2   5   6      134.05      130.62      2.70 o 
   3   5   6      367.33      351.80      8.14 o 
   4   5   6       56.03       57.05      1.43 o 
   5   5   6     1124.79     1158.82     19.63 o 
   6   5   6       94.81      106.16      2.20 o 
   7   5   6       77.13       84.52      4.66 o 
   8   5   6        2.87        3.54      1.41 o 
  -2   6   6        6.67        7.33      1.68 o 
  -1   6   6        0.17       -0.10      0.92 o 
   0   6   6       65.35       70.84      4.19 o 
   1   6   6       44.24       45.49      2.46 o 
   2   6   6      151.73      155.34      6.97 o 
   3   6   6        9.28        9.57      1.12 o 
   4   6   6      185.53      172.91      3.87 o 
   5   6   6       64.64       67.24      1.84 o 
   6   6   6      301.09      322.49      6.92 o 
   7   6   6        8.87        8.80      0.93 o 
   8   6   6      114.25      119.26     11.49 o 
  -1   7   6        0.39        0.77      0.95 o 
   0   7   6       12.42       11.82      1.89 o 
   1   7   6       14.17       14.20      1.99 o 
   2   7   6      107.78      113.12      5.54 o 
   3   7   6       21.63       24.26      1.57 o 
   4   7   6      210.98      216.42     11.81 o 
   5   7   6        0.30        0.53      0.58 o 
   6   7   6       19.03       18.94      1.94 o 
   7   7   6       19.40       24.87      1.51 o 
   8   7   6       71.44       83.96      2.48 o 
   1   8   6       15.94       21.73      3.04 o 
   2   8   6        3.38        5.38      1.85 o 
   3   8   6       55.82       58.86      2.56 o 
   4   8   6        6.05        6.35      1.07 o 
   5   8   6       36.94       32.81      9.54 o 
   6   8   6        3.91        2.23      1.15 o 
   7   8   6       20.82       25.88      2.19 o 
  -3  -8   7        7.39        6.27      1.62 o 
  -2  -8   7        3.57        3.74      2.23 o 
  -5  -7   7       53.44       44.55      3.45 o 
  -4  -7   7       92.85       94.29      4.70 o 
  -3  -7   7       73.05       77.70      2.41 o 
  -2  -7   7       45.12       47.60      3.71 o 
  -1  -7   7       66.67       78.61     16.66 o 
   0  -7   7        0.23       -0.15      0.87 o 
   1  -7   7      106.81      123.19     16.84 o 
  -6  -6   7        2.11        3.49      1.57 o 
  -5  -6   7        8.72        6.33      2.57 o 
  -4  -6   7       45.49       43.76      4.35 o 
  -3  -6   7      112.31      109.71      2.77 o 
  -2  -6   7       42.67       43.76      4.92 o 
  -1  -6   7       84.63       88.92     10.81 o 
   0  -6   7        0.49        1.15      1.04 o 
   1  -6   7       12.45       14.75      2.31 o 
   2  -6   7      103.18      111.52      8.22 o 
   3  -6   7       63.58       71.09      4.56 o 
  -6  -5   7      104.27      105.94      4.04 o 
  -5  -5   7       49.64       47.52      3.02 o 
  -4  -5   7      124.08      115.53      6.12 o 
  -3  -5   7       27.47       27.44      1.78 o 
  -2  -5   7      586.40      561.31     10.63 o 
  -1  -5   7        9.75        9.02      1.33 o 
   0  -5   7      285.22      324.45     40.29 o 
   1  -5   7      251.18      269.66     41.30 o 
   2  -5   7        1.96        1.76      0.74 o 
   3  -5   7        1.27        1.01      0.67 o 
  -6  -4   7       60.51       54.31      3.95 o 
  -5  -4   7      229.42      232.58      5.90 o 
  -4  -4   7      328.09      327.96     11.79 o 
  -3  -4   7      303.73      327.96     18.45 o 
  -2  -4   7      255.43      243.47      8.93 o 
  -1  -4   7      431.43      422.59      5.99 o 
   0  -4   7      176.28      174.73     10.58 o 
   1  -4   7      147.83      150.02     25.89 o 
   2  -4   7       10.59       12.21      0.92 o 
   3  -4   7       77.98       78.57      1.87 o 
   4  -4   7       11.79       10.63      0.61 o 
   5  -4   7       50.22       48.30      4.06 o 
  -6  -3   7        0.76        0.53      1.05 o 
  -5  -3   7      190.92      187.98      6.97 o 
  -4  -3   7       67.24       63.35      3.35 o 
  -3  -3   7      207.45      203.03      5.61 o 
  -2  -3   7       33.11       33.62      1.41 o 
  -1  -3   7      637.07      637.35     15.52 o 
   0  -3   7      239.50      229.81      4.99 o 
   1  -3   7      605.53      616.43     53.19 o 
   2  -3   7       79.11       76.21      3.17 o 
   3  -3   7      227.71      220.56      4.17 o 
   4  -3   7        0.86        0.75      0.31 o 
   5  -3   7       49.37       53.74      5.72 o 
  -6  -2   7       61.05       68.86      6.48 o 
  -5  -2   7      134.82      148.43      4.31 o 
  -4  -2   7       51.29       52.95      2.38 o 
  -3  -2   7       41.84       41.74      2.40 o 
  -2  -2   7      948.08     1046.67     48.15 o 
  -1  -2   7      329.24      339.63      5.49 o 
   0  -2   7      598.41      613.06     10.09 o 
   1  -2   7       82.10       83.71      2.13 o 
   2  -2   7      865.67      866.86     39.41 o 
   3  -2   7       21.18       23.16      0.34 o 
   4  -2   7      417.67      385.29      5.76 o 
   5  -2   7        1.39        0.82      0.32 o 
   6  -2   7       77.96       83.28      4.64 o 
  -6  -1   7        9.71       12.68      2.72 o 
  -5  -1   7       28.13       26.05      0.77 o 
  -4  -1   7       55.02       59.05      1.24 o 
  -3  -1   7        8.47        8.66      0.62 o 
  -2  -1   7      398.46      429.16     12.36 o 
  -1  -1   7      288.14      303.92      4.71 o 
   0  -1   7     1487.78     1514.29     20.57 o 
   1  -1   7      104.44      102.49      1.40 o 
   2  -1   7      780.99      758.73     22.01 o 
   3  -1   7       13.72       11.07      2.10 o 
   4  -1   7       43.48       39.91      3.74 o 
   5  -1   7       63.29       60.81      4.91 o 
   6  -1   7      189.70      191.41      9.76 o 
  -6   0   7       15.18       13.05      2.76 o 
  -5   0   7       14.51       14.52      0.82 o 
  -4   0   7       48.83       50.49      1.58 o 
  -3   0   7      229.33      234.98      4.21 o 
  -2   0   7      268.27      276.78      4.81 o 
  -1   0   7     1015.80     1026.93     18.81 o 
   0   0   7       50.11       53.53      1.14 o 
   1   0   7      941.33      993.21     14.26 o 
   2   0   7       63.36       70.68      2.92 o 
   3   0   7       61.70       60.51      3.62 o 
   4   0   7      188.88      186.80      5.63 o 
   5   0   7      320.39      302.19      8.99 o 
   6   0   7        0.40       -0.36      0.92 o 
   7   0   7      164.31      169.09      6.67 o 
  -5   1   7        2.04        1.68      0.56 o 
  -4   1   7        2.79        2.16      0.56 o 
  -3   1   7       81.99       79.40      2.55 o 
  -2   1   7      667.31      653.84     47.35 o 
  -1   1   7      531.53      548.15     26.51 o 
   0   1   7      102.77       98.93      2.37 o 
   1   1   7      259.72      246.33      2.76 o 
   2   1   7      413.30      445.83      4.76 o 
   3   1   7      155.48      166.42      3.63 o 
   4   1   7      343.93      332.57      9.15 o 
   5   1   7      178.63      178.94      7.66 o 
   6   1   7       65.15       65.06      1.16 o 
   7   1   7       47.83       48.04      4.69 o 
  -5   2   7        1.05        1.29      2.61 o 
  -4   2   7        2.32        4.51      2.08 o 
  -3   2   7        4.73        5.01      1.06 o 
  -2   2   7       31.38       29.61      1.93 o 
  -1   2   7        0.67        0.86      0.50 o 
   0   2   7      640.86      629.23      9.10 o 
   1   2   7       71.83       73.52      1.40 o 
   2   2   7      347.06      329.50      3.64 o 
   3   2   7        0.65        1.10      0.20 o 
   4   2   7      174.60      172.28      5.78 o 
   5   2   7      114.48      110.66      4.05 o 
   6   2   7      263.27      257.66      3.19 o 
   7   2   7       22.97       23.21      0.71 o 
   8   2   7       45.72       50.77      3.34 o 
  -4   3   7       13.08       14.23      2.81 o 
  -3   3   7       74.77       83.97      6.52 o 
  -2   3   7        0.50        0.71      0.70 o 
  -1   3   7       89.42       85.96      4.67 o 
   0   3   7       95.66       96.03      1.95 o 
   1   3   7     1304.69     1273.42     21.45 o 
   2   3   7      231.30      211.20      3.34 o 
   3   3   7      343.07      326.30      4.51 o 
   4   3   7       50.91       50.73      1.07 o 
   5   3   7      260.41      270.96      7.76 o 
   6   3   7       10.57       11.14      0.72 o 
   7   3   7       12.21       11.77      0.74 o 
   8   3   7       18.21       15.36      3.16 o 
  -4   4   7        1.81        1.07      1.58 o 
  -3   4   7       74.72       74.30      9.64 o 
  -2   4   7       65.60       63.81      4.04 o 
  -1   4   7       49.14       51.81      2.14 o 
   0   4   7        2.33        2.95      0.88 o 
   1   4   7     1103.37     1072.34     18.97 o 
   2   4   7       95.82       92.49      1.75 o 
   3   4   7      271.52      248.50      5.81 o 
   4   4   7       40.83       42.82      1.45 o 
   5   4   7        2.02        1.79      0.44 o 
   6   4   7        0.68        1.39      0.46 o 
   7   4   7       46.70       50.15      3.35 o 
   8   4   7       31.74       28.83      1.09 o 
  -3   5   7        4.94        3.68      1.54 o 
  -2   5   7      139.14      137.77     12.88 o 
  -1   5   7       16.09       17.10      1.59 o 
   0   5   7      206.51      209.32      7.81 o 
   1   5   7       33.08       35.90      9.52 o 
   2   5   7      422.79      405.03      7.95 o 
   3   5   7        6.99        7.66      0.68 o 
   4   5   7      449.41      448.48      7.67 o 
   5   5   7       28.95       30.58      1.30 o 
   6   5   7       31.53       34.55      1.65 o 
   7   5   7        4.35        4.47      0.69 o 
   8   5   7       49.37       43.72      2.77 o 
  -2   6   7       12.75       12.44      2.53 o 
  -1   6   7       23.01       21.13      3.60 o 
   0   6   7       60.80       56.38      4.00 o 
   1   6   7       44.30       46.78      2.29 o 
   2   6   7      268.11      268.31      5.90 o 
   3   6   7       62.23       65.24      1.83 o 
   4   6   7      276.33      281.32      5.28 o 
   5   6   7      399.12      417.91      8.10 o 
   6   6   7        8.97       10.28      0.86 o 
   7   6   7       39.06       42.02      1.61 o 
   8   6   7       19.90       20.25      2.22 o 
   0   7   7        4.10        4.27      1.50 o 
   1   7   7       44.95       50.72      2.70 o 
   2   7   7        3.97        4.90      1.02 o 
   3   7   7      156.71      156.65      6.62 o 
   4   7   7       21.07       22.22      1.88 o 
   5   7   7      377.03      397.51      9.04 o 
   6   7   7        1.21        0.54      0.63 o 
   7   7   7       71.39       79.23      2.49 o 
   2   8   7        5.91        4.47      2.06 o 
   3   8   7       25.58       29.33      1.99 o 
   4   8   7       59.63       58.40      3.58 o 
   5   8   7       25.62       20.17      8.15 o 
   6   8   7       71.84       76.92      3.44 o 
  -4  -7   8       92.36       92.69      4.79 o 
  -3  -7   8       36.79       35.27     10.15 o 
  -2  -7   8       39.63       40.31      2.96 o 
  -1  -7   8       31.92       27.19     13.02 o 
   0  -7   8       58.75       73.36     13.00 o 
  -5  -6   8       38.79       33.39      4.37 o 
  -4  -6   8       86.75       84.26      3.98 o 
  -3  -6   8       50.71       46.80      2.21 o 
  -2  -6   8       34.18       35.13      1.28 o 
  -1  -6   8       13.29       12.98      1.33 o 
   0  -6   8       78.74       88.77     14.61 o 
   1  -6   8       37.17       41.30      6.31 o 
   2  -6   8       74.97       88.60      4.46 o 
  -6  -5   8        3.31        2.40      1.20 o 
  -5  -5   8       80.42       78.38      5.87 o 
  -4  -5   8       72.93       70.01      4.97 o 
  -3  -5   8       56.27       56.99      1.94 o 
  -2  -5   8       11.59        8.61      0.96 o 
  -1  -5   8      193.05      196.16      5.27 o 
   0  -5   8       18.72       16.57      1.71 o 
   1  -5   8      300.72      310.93     33.71 o 
   2  -5   8       60.13       62.96      2.38 o 
   3  -5   8       98.34      101.20      2.41 o 
  -6  -4   8        3.81        3.23      1.25 o 
  -5  -4   8       25.86       21.22      1.81 o 
  -4  -4   8       84.92       85.19      4.75 o 
  -3  -4   8      311.41      317.30     21.69 o 
  -2  -4   8        1.90        1.12      0.65 o 
  -1  -4   8      174.75      180.19      4.16 o 
   0  -4   8        6.77        5.66      0.63 o 
   1  -4   8        9.05        9.47      1.24 o 
   2  -4   8      158.91      162.76     10.27 o 
   3  -4   8      186.63      189.43      4.01 o 
   4  -4   8        4.32        4.03      2.82 o 
   5  -4   8       47.44       48.08      4.18 o 
  -6  -3   8       70.90       73.75      4.22 o 
  -5  -3   8       64.72       67.74      3.50 o 
  -4  -3   8      285.60      277.33      8.24 o 
  -3  -3   8       78.47       70.57      2.53 o 
  -2  -3   8      840.85      814.22     37.28 o 
  -1  -3   8       25.42       24.58      1.05 o 
   0  -3   8       92.91       96.60      3.19 o 
   1  -3   8      781.01      815.46     54.55 o 
   2  -3   8       64.58       66.41      2.25 o 
   3  -3   8        1.49        0.66      0.24 o 
   4  -3   8      179.67      184.28      3.60 o 
   5  -3   8       17.77       15.74      3.97 o 
  -6  -2   8       71.73       80.76      4.42 o 
  -5  -2   8      164.28      176.66      5.94 o 
  -4  -2   8      147.29      151.53      3.99 o 
  -3  -2   8       84.01       85.83      2.90 o 
  -2  -2   8      627.88      660.28     41.14 o 
  -1  -2   8      272.40      279.52      8.98 o 
   0  -2   8      512.86      495.34      6.63 o 
   1  -2   8      138.02      133.25      2.58 o 
   2  -2   8       14.04       14.75      1.61 o 
   3  -2   8      115.50      110.55      4.41 o 
   4  -2   8       41.75       47.78      3.12 o 
   5  -2   8       99.33       93.87      4.83 o 
   6  -2   8      109.17      108.09      8.56 o 
  -6  -1   8       12.05       11.42      2.07 o 
  -5  -1   8      111.94      103.05     58.22 o 
  -4  -1   8       23.81       25.81      0.97 o 
  -3  -1   8      150.18      154.51      2.92 o 
  -2  -1   8       23.12       22.61      0.83 o 
  -1  -1   8      502.75      530.92     11.30 o 
   0  -1   8       18.34       19.64      0.59 o 
   1  -1   8     1243.45     1298.25     19.77 o 
   2  -1   8       52.94       53.40      3.58 o 
   3  -1   8      558.73      543.77     17.78 o 
   4  -1   8      122.03      112.38      4.43 o 
   5  -1   8      122.74      130.73      5.40 o 
   6  -1   8       14.80       15.66      2.34 o 
  -5   0   8       56.85       61.28      4.49 o 
  -4   0   8       71.94       69.15      2.59 o 
  -3   0   8       92.36       95.03      2.30 o 
  -2   0   8      456.82      457.65      8.91 o 
  -1   0   8      500.32      498.33      9.35 o 
   0   0   8       92.09       94.24      1.57 o 
   1   0   8      268.07      285.02      3.82 o 
   2   0   8     1559.61     1637.14     21.98 o 
   3   0   8       74.60       76.24      4.66 o 
   4   0   8      279.13      277.67      8.29 o 
   5   0   8        2.45        5.13      2.26 o 
   6   0   8       64.33       72.05      5.91 o 
  -5   1   8       12.50       13.17      1.31 o 
  -4   1   8       14.86       15.76      1.44 o 
  -3   1   8        7.65        8.24      0.77 o 
  -2   1   8      665.44      696.07     25.85 o 
  -1   1   8       98.97      102.20      4.02 o 
   0   1   8      589.05      580.19     25.57 o 
   1   1   8        4.57        7.29      0.55 o 
   2   1   8      226.85      232.79      8.34 o 
   3   1   8       21.60       26.21      1.41 o 
   4   1   8      465.15      462.83     14.00 o 
   5   1   8       36.37       34.27      2.52 o 
   6   1   8      327.69      330.24     10.89 o 
   7   1   8       20.57       24.52      2.64 o 
  -4   2   8       14.98       16.74      1.32 o 
  -3   2   8       94.28      100.96      7.00 o 
  -2   2   8       75.35       79.78      4.13 o 
  -1   2   8      358.62      372.45      8.67 o 
   0   2   8       64.60       63.26      1.43 o 
   1   2   8      363.35      356.11      5.21 o 
   2   2   8        0.70        0.82      0.33 o 
   3   2   8       42.70       42.78      1.83 o 
   4   2   8      152.27      156.68      3.83 o 
   5   2   8      413.69      427.29     13.04 o 
   6   2   8       80.69       76.29      5.84 o 
   7   2   8      173.83      170.35      6.88 o 
   8   2   8        7.61        9.24      3.30 o 
  -4   3   8        7.89        8.00      1.68 o 
  -3   3   8       24.83       22.32      7.95 o 
  -2   3   8       55.46       60.23      2.87 o 
  -1   3   8      176.13      172.88      3.69 o 
   0   3   8        2.72        2.42      0.58 o 
   1   3   8      263.44      251.33      4.33 o 
   2   3   8      561.36      541.08      8.99 o 
   3   3   8      173.39      161.69      2.66 o 
   4   3   8       47.09       46.78      0.84 o 
   5   3   8      290.70      301.69      8.69 o 
   6   3   8       14.36       15.51      0.94 o 
   7   3   8       81.79       79.49      4.20 o 
   8   3   8       41.72       41.66      3.28 o 
  -3   4   8        0.84        1.17      1.05 o 
  -2   4   8       52.55       61.68      5.58 o 
  -1   4   8        0.27        0.16      0.51 o 
   0   4   8      114.35      118.51      2.68 o 
   1   4   8       24.47       25.41      1.53 o 
   2   4   8      205.66      193.53      3.30 o 
   3   4   8        0.32        0.85      0.51 o 
   4   4   8      306.28      293.59      4.53 o 
   5   4   8       17.43       17.25      0.99 o 
   6   4   8       54.74       58.98      2.71 o 
   7   4   8       21.80       23.60      2.31 o 
   8   4   8       49.29       48.77      4.89 o 
  -2   5   8        4.82        5.04      1.61 o 
  -1   5   8       38.84       40.65      5.61 o 
   0   5   8      222.84      208.56      7.44 o 
   1   5   8      255.67      251.41      4.99 o 
   2   5   8       17.62       18.91      1.47 o 
   3   5   8       70.45       70.80      2.15 o 
   4   5   8       17.48       17.72      0.87 o 
   5   5   8      126.82      128.04      2.56 o 
   6   5   8       60.22       64.48      1.77 o 
   7   5   8        2.32        3.15      0.58 o 
  -1   6   8       18.74       19.68      3.46 o 
   0   6   8        1.83        1.10      0.90 o 
   1   6   8      396.23      385.49      7.44 o 
   2   6   8       30.00       29.05      1.67 o 
   3   6   8       78.02       78.64      3.19 o 
   4   6   8       25.74       27.23      1.28 o 
   5   6   8        4.68        5.88      1.01 o 
   6   6   8        1.91        2.28      0.82 o 
   7   6   8       60.00       66.18      2.37 o 
   8   6   8       45.54       47.58      4.29 o 
   0   7   8        8.75        9.38      2.19 o 
   1   7   8       22.36       21.01      1.61 o 
   2   7   8      129.27      137.55      4.73 o 
   3   7   8        9.80        9.57      1.32 o 
   4   7   8      258.22      275.10     13.02 o 
   5   7   8       14.96       14.43      4.29 o 
   6   7   8        2.89        2.12      1.14 o 
   7   7   8        0.26        0.75      0.67 o 
   3   8   8       16.24       16.61      2.15 o 
   4   8   8      203.89      192.85     14.80 o 
   5   8   8      123.98      119.30      3.82 o 
   6   8   8       20.89       18.85      5.83 o 
  -3  -7   9       22.77       25.38      2.56 o 
  -2  -7   9       28.74       22.89      8.11 o 
  -1  -7   9        6.22        6.02      1.49 o 
  -4  -6   9       36.59       36.30      2.81 o 
  -3  -6   9       88.57       81.24      3.96 o 
  -2  -6   9       18.67       16.63      1.40 o 
  -1  -6   9       72.62       73.30      3.44 o 
   0  -6   9        2.14        1.83      0.81 o 
   1  -6   9       35.29       45.97      3.40 o 
   2  -6   9        1.23        1.93      1.62 o 
  -5  -5   9      114.31      112.35      5.06 o 
  -4  -5   9       20.14       19.90      3.26 o 
  -3  -5   9       20.36       24.35      1.45 o 
  -2  -5   9       26.99       23.71      1.10 o 
  -1  -5   9       95.10       87.78      3.20 o 
   0  -5   9      228.97      224.47     12.06 o 
   1  -5   9      131.20      132.28     15.60 o 
   2  -5   9       12.00       12.94      1.35 o 
   3  -5   9      139.38      130.77      9.60 o 
  -5  -4   9       21.11       19.26      2.07 o 
  -4  -4   9      126.84      124.14      5.43 o 
  -3  -4   9       64.36       64.93      4.50 o 
  -2  -4   9        6.88        8.75      1.09 o 
  -1  -4   9        2.28        2.35      0.82 o 
   0  -4   9      275.36      280.31     12.07 o 
   1  -4   9       75.11       84.92     13.34 o 
   2  -4   9      307.58      325.59     18.92 o 
   3  -4   9       14.88       14.17      2.28 o 
   4  -4   9       64.56       64.30      4.51 o 
  -5  -3   9       48.50       46.55      3.11 o 
  -4  -3   9      157.70      156.83      4.31 o 
  -3  -3   9       48.74       49.13      2.66 o 
  -2  -3   9       30.06       40.76      1.60 o 
  -1  -3   9      292.96      293.00      9.08 o 
   0  -3   9        6.73        8.19      0.81 o 
   1  -3   9      296.83      303.29     20.55 o 
   2  -3   9      225.76      235.82     20.74 o 
   3  -3   9      172.35      175.70      6.44 o 
   4  -3   9       59.68       49.62      3.77 o 
   5  -3   9       25.80       26.18      3.26 o 
  -5  -2   9       52.78       54.62      4.39 o 
  -4  -2   9       18.38       16.94      1.77 o 
  -3  -2   9      282.27      259.96      6.29 o 
  -2  -2   9        0.58        1.15      0.58 o 
  -1  -2   9      272.19      290.65      9.07 o 
   0  -2   9       67.72       70.99      1.52 o 
   1  -2   9        7.32        9.25      0.56 o 
   2  -2   9        1.37        2.44      0.24 o 
   3  -2   9      341.35      332.58     10.50 o 
   4  -2   9       37.12       31.27      2.75 o 
   5  -2   9      174.37      168.82      7.35 o 
   6  -2   9       17.16       15.80      2.80 o 
  -5  -1   9       63.21       84.57     10.25 o 
  -4  -1   9      200.24      218.41      4.21 o 
  -3  -1   9      108.25      115.02      7.39 o 
  -2  -1   9      227.08      226.94      3.60 o 
  -1  -1   9       23.41       28.64      0.89 o 
   0  -1   9      266.52      281.60      3.57 o 
   1  -1   9      680.07      712.91     11.16 o 
   2  -1   9      213.87      223.79      4.32 o 
   3  -1   9        1.62        3.76      2.00 o 
   4  -1   9      112.91      117.52      4.86 o 
   5  -1   9       43.79       38.26      3.18 o 
   6  -1   9      219.89      212.37      8.86 o 
  -5   0   9       50.26       53.80      4.56 o 
  -4   0   9      128.04      126.86      3.34 o 
  -3   0   9       10.50       11.17      0.99 o 
  -2   0   9      446.99      453.99      8.71 o 
  -1   0   9       70.43       66.35      1.59 o 
   0   0   9      310.17      311.80      4.90 o 
   1   0   9       77.23       78.51      1.69 o 
   2   0   9      321.73      329.48      5.51 o 
   3   0   9      123.85      130.88      4.82 o 
   4   0   9      143.14      173.12      8.50 o 
   5   0   9       79.29       77.59      4.18 o 
   6   0   9      114.55      120.41      5.76 o 
  -4   1   9        0.71        0.62      0.51 o 
  -3   1   9       55.86       56.83      1.74 o 
  -2   1   9       24.87       26.91      1.51 o 
  -1   1   9      330.85      339.10      8.04 o 
   0   1   9        0.93        1.00      0.37 o 
   1   1   9      953.29      962.17     15.99 o 
   2   1   9       16.68       13.95      0.80 o 
   3   1   9      616.01      641.38     12.56 o 
   4   1   9       28.75       26.97      1.98 o 
   5   1   9      148.35      170.50      8.96 o 
   6   1   9        4.19        3.50      1.57 o 
   7   1   9      126.04      137.62      6.47 o 
  -4   2   9       19.94       22.77      2.07 o 
  -3   2   9       73.20       78.46      4.93 o 
  -2   2   9       61.27       63.02      3.17 o 
  -1   2   9      339.40      358.17     11.30 o 
   0   2   9      152.94      149.13      3.52 o 
   1   2   9      253.95      254.91      4.14 o 
   2   2   9      444.57      320.09    127.56 o 
   3   2   9      106.53      101.51      1.78 o 
   4   2   9       39.13       40.45      0.99 o 
   5   2   9       69.61       87.91      5.02 o 
   6   2   9      202.18      210.54      8.16 o 
   7   2   9       37.82       48.47      5.71 o 
   8   2   9       71.44       78.19      7.69 o 
  -3   3   9        7.44        6.39      1.28 o 
  -2   3   9      176.44      175.14      7.55 o 
  -1   3   9        7.69        7.44      1.24 o 
   0   3   9       78.06       73.94      1.90 o 
   1   3   9       14.85       14.21      1.20 o 
   2   3   9      421.40      398.58      6.28 o 
   3   3   9       55.98       56.67      1.64 o 
   4   3   9      298.07      279.20      6.96 o 
   5   3   9       20.49       18.75      0.69 o 
   6   3   9      344.84      341.60     10.93 o 
   7   3   9       21.15       24.17      2.72 o 
   8   3   9      215.54      232.30      9.69 o 
  -3   4   9       23.80       25.66      2.21 o 
  -2   4   9       84.25       87.26      2.82 o 
  -1   4   9       62.45       66.28      2.27 o 
   0   4   9        3.42        2.73      0.82 o 
   1   4   9       80.95       80.14      2.08 o 
   2   4   9        0.36        0.38      0.52 o 
   3   4   9       67.84       65.97      1.85 o 
   4   4   9       18.12       18.47      0.76 o 
   5   4   9      198.41      192.17      6.40 o 
   6   4   9       42.07       44.53      2.63 o 
   7   4   9      100.95      112.20     12.34 o 
   8   4   9        3.85        3.27      2.66 o 
  -2   5   9        2.73        1.97      0.86 o 
  -1   5   9       71.74       69.33      4.99 o 
   0   5   9        3.92        3.87      0.95 o 
   1   5   9      108.44      105.03      2.56 o 
   2   5   9       49.21       46.86      1.66 o 
   3   5   9       99.62      100.62      2.70 o 
   4   5   9        4.44        4.04      0.94 o 
   5   5   9      258.17      252.86      8.98 o 
   6   5   9       16.80       20.58      0.93 o 
   7   5   9       51.83       49.96      7.54 o 
   8   5   9        3.94        5.51      1.87 o 
   0   6   9       32.10       33.55      3.49 o 
   1   6   9        0.22        0.18      0.96 o 
   2   6   9      141.48      143.29      4.11 o 
   3   6   9       13.44       13.08      1.66 o 
   4   6   9       27.69       25.71      1.38 o 
   5   6   9        5.69        5.60      0.75 o 
   6   6   9       16.08       16.75      1.37 o 
   7   6   9        2.67        2.49      0.69 o 
   1   7   9       34.34       35.43      3.04 o 
   2   7   9       15.43       15.89      1.59 o 
   3   7   9       16.26       15.57      1.50 o 
   4   7   9        1.48        1.11      0.93 o 
   5   7   9       17.63       18.26      5.03 o 
   6   7   9       17.99       15.33      4.73 o 
  -3  -6  10       69.30       67.75      3.55 o 
  -2  -6  10       87.46       84.85      4.06 o 
  -1  -6  10      133.94      128.33     11.37 o 
   0  -6  10      120.18      136.43     25.00 o 
   1  -6  10       20.16       24.12      1.86 o 
  -4  -5  10       79.89       76.11      3.74 o 
  -3  -5  10       12.10        9.20      2.42 o 
  -2  -5  10       21.69       22.23      1.40 o 
  -1  -5  10        0.33        0.55      0.82 o 
   0  -5  10      301.17      315.72     22.51 o 
   1  -5  10        4.97        6.30      1.47 o 
   2  -5  10      108.25       93.17      7.57 o 
  -5  -4  10       46.74       46.46      2.70 o 
  -4  -4  10       78.02       84.95      4.69 o 
  -3  -4  10      106.57       39.15     36.58 o 
  -2  -4  10        1.93        1.57      0.65 o 
  -1  -4  10       67.34       68.78      2.14 o 
   0  -4  10       23.67       24.81      2.86 o 
   1  -4  10       66.63       81.00     11.40 o 
   2  -4  10       91.56       92.20      9.24 o 
   3  -4  10      244.89      228.33      9.46 o 
   4  -4  10        4.22        6.11      2.22 o 
  -5  -3  10       62.41       66.65      3.58 o 
  -4  -3  10        1.05        1.12      1.02 o 
  -3  -3  10       12.38       13.97      1.62 o 
  -2  -3  10       65.41       65.29      3.25 o 
  -1  -3  10      279.47      279.88      7.41 o 
   0  -3  10      145.57      145.17      2.66 o 
   1  -3  10      266.72      264.02      9.67 o 
   2  -3  10       21.48       21.34      1.05 o 
   3  -3  10      377.25      352.37     12.37 o 
   4  -3  10       51.33       50.90      6.22 o 
   5  -3  10       56.49       56.83      4.69 o 
  -5  -2  10       23.07       23.82      2.79 o 
  -4  -2  10       35.47       38.65      3.08 o 
  -3  -2  10       59.26       55.26      3.24 o 
  -2  -2  10       36.26       36.06      1.54 o 
  -1  -2  10        4.76        3.57      0.63 o 
   0  -2  10      619.88      630.51     15.60 o 
   1  -2  10      115.34      112.28      1.72 o 
   2  -2  10      140.30      158.60      6.12 o 
   3  -2  10        7.11        5.79      1.66 o 
   4  -2  10      128.95      132.28      8.52 o 
   5  -2  10       16.22       13.38      4.04 o 
  -5  -1  10       24.18       24.35      3.06 o 
  -4  -1  10      200.45      234.77     19.05 o 
  -3  -1  10       32.20       34.15      1.02 o 
  -2  -1  10        5.08        8.45      0.60 o 
  -1  -1  10      104.94       91.96     23.26 o 
   0  -1  10        3.70        4.67      0.60 o 
   1  -1  10      229.65      239.18      3.54 o 
   2  -1  10      547.68      557.75      6.63 o 
   3  -1  10      182.62      174.71      6.46 o 
   4  -1  10       43.31       41.35      4.95 o 
   5  -1  10       23.55       26.00      4.73 o 
   6  -1  10       42.70       39.44      6.01 o 
  -4   0  10       26.88       26.21      3.26 o 
  -3   0  10      167.69      164.15      4.35 o 
  -2   0  10        0.90        0.43      0.70 o 
  -1   0  10      198.34      200.78      4.18 o 
   0   0  10      534.86      539.86      8.33 o 
   1   0  10        5.06        5.24      0.45 o 
   2   0  10       16.87       16.69      0.45 o 
   3   0  10      539.94      564.13     17.29 o 
   4   0  10       84.65       71.00      3.99 o 
   5   0  10      320.87      320.83     15.01 o 
   6   0  10        1.13        1.10      2.36 o 
  -4   1  10       26.30       27.26      1.93 o 
  -3   1  10       62.80       70.82      2.60 o 
  -2   1  10      143.34      142.24      4.32 o 
  -1   1  10       72.32       79.89      2.98 o 
   0   1  10      245.88      249.76      5.17 o 
   1   1  10      233.63      212.53     17.69 o 
   2   1  10       39.32       44.00      0.99 o 
   3   1  10       35.12       46.99      2.18 o 
   4   1  10      259.46      283.80      7.17 o 
   5   1  10       79.85       77.51      4.54 o 
   6   1  10      211.18      214.04      9.05 o 
   7   1  10       10.37       12.54      4.22 o 
  -3   2  10        0.33       -0.24      0.98 o 
  -2   2  10      101.82      109.48      5.35 o 
  -1   2  10       13.95       12.29      1.37 o 
   0   2  10      625.89      655.27     34.16 o 
   1   2  10       33.03       33.48      2.32 o 
   2   2  10      466.12      457.57     11.96 o 
   3   2  10       19.31       18.68      0.79 o 
   4   2  10       39.90       54.20      3.36 o 
   5   2  10       31.24       32.19      2.26 o 
   6   2  10      307.28      318.11     12.04 o 
   7   2  10        0.41        0.44      1.37 o 
  -3   3  10       17.47       18.68      1.64 o 
  -2   3  10       24.51       25.58      1.40 o 
  -1   3  10       94.03       98.44      4.29 o 
   0   3  10        9.65        9.82      1.04 o 
   1   3  10      448.76      452.81      7.45 o 
   2   3  10       32.64       33.67      1.10 o 
   3   3  10      325.83      312.34      6.59 o 
   4   3  10       30.02       24.64      0.60 o 
   5   3  10       91.69      100.61      4.34 o 
   6   3  10        0.72        0.78      0.84 o 
   7   3  10      161.64      178.59     11.17 o 
  -2   4  10       35.25       34.21      2.42 o 
  -1   4  10      131.53      131.26      5.96 o 
   0   4  10        6.08        4.35      1.62 o 
   1   4  10      102.22      100.78      2.56 o 
   2   4  10       20.38       18.56      1.26 o 
   3   4  10      185.69      182.04      3.67 o 
   4   4  10       92.10       89.58      4.35 o 
   5   4  10      146.90      148.76      7.78 o 
   6   4  10      103.84      120.66     16.43 o 
   7   4  10       90.05      111.48     14.03 o 
  -1   5  10        1.64        1.63      0.78 o 
   0   5  10       56.30       55.63      2.23 o 
   1   5  10        9.91        7.11      2.48 o 
   2   5  10       95.94       93.52      2.30 o 
   3   5  10       29.42       27.07      1.25 o 
   4   5  10      117.41      111.56      2.43 o 
   5   5  10       35.03       35.21      2.75 o 
   6   5  10      377.08      395.69     18.04 o 
   7   5  10        4.01        4.43      2.75 o 
   0   6  10        0.88        0.94      0.85 o 
   1   6  10       32.02       30.38      2.18 o 
   2   6  10       44.37       45.41      2.09 o 
   3   6  10       13.64       13.58      1.71 o 
   4   6  10       12.64       11.47      1.31 o 
   5   6  10       42.22       46.14      2.33 o 
   6   6  10       23.51       27.13      2.45 o 
   7   6  10       36.81       40.98      3.25 o 
   2   7  10        2.54        2.61      1.16 o 
   3   7  10       54.50       50.76      4.00 o 
   4   7  10       13.08       12.29      1.80 o 
   5   7  10       73.05       72.87      3.39 o 
   6   7  10        0.68        0.18      0.79 o 
  -1  -6  11       12.46       10.33      2.39 o 
  -3  -5  11      134.69      141.92      5.79 o 
  -2  -5  11        0.99        0.98      0.59 o 
  -1  -5  11      136.69      131.12      3.69 o 
   0  -5  11       15.72       17.55      1.64 o 
   1  -5  11       58.56       55.76      3.73 o 
   2  -5  11        8.71        7.07      3.37 o 
  -4  -4  11       54.84       48.86      2.58 o 
  -3  -4  11      143.13      140.96      5.64 o 
  -2  -4  11       34.60       37.10      1.70 o 
  -1  -4  11      240.62      237.51      5.04 o 
   0  -4  11       86.99       89.42      2.52 o 
   1  -4  11       64.18       71.16      8.51 o 
   2  -4  11       29.35       27.95      2.92 o 
   3  -4  11       66.41       61.79      4.69 o 
  -4  -3  11       50.95       45.93      2.75 o 
  -3  -3  11        1.65        1.61      1.06 o 
  -2  -3  11       57.33       60.48      3.39 o 
  -1  -3  11        1.06        0.70      0.43 o 
   0  -3  11      262.59      274.26      4.70 o 
   1  -3  11        0.91        1.27      0.31 o 
   2  -3  11      220.86      214.05      7.99 o 
   3  -3  11        4.78        6.66      3.19 o 
   4  -3  11      297.74      294.95     15.90 o 
  -4  -2  11       25.45       33.72      3.51 o 
  -3  -2  11       55.04       52.05      2.24 o 
  -2  -2  11        9.99       10.80      1.36 o 
  -1  -2  11       77.09       81.56      2.16 o 
   0  -2  11      287.35      303.47      7.18 o 
   1  -2  11      105.00      106.14      2.01 o 
   2  -2  11      109.06      105.32      7.04 o 
   3  -2  11      248.35      241.36     12.34 o 
   4  -2  11       18.07       21.99      4.66 o 
   5  -2  11       38.23       33.12      3.77 o 
  -4  -1  11        0.94        1.03      1.08 o 
  -3  -1  11       19.94       22.37      1.29 o 
  -2  -1  11        3.40        2.65      0.82 o 
  -1  -1  11      287.09      304.21      4.97 o 
   0  -1  11      158.99      161.38      2.55 o 
   1  -1  11      366.08      378.06      7.08 o 
   2  -1  11       74.62       67.46      1.60 o 
   3  -1  11      560.51      553.43     18.32 o 
   4  -1  11        3.16        3.00      2.64 o 
   5  -1  11      104.20       99.70      5.78 o 
   6  -1  11        0.30        1.34      1.78 o 
  -4   0  11       21.03       16.08      4.86 o 
  -3   0  11       17.31       15.89      1.83 o 
  -2   0  11       81.55       80.03      2.15 o 
  -1   0  11        7.16        6.54      1.02 o 
   0   0  11      181.81      187.72      4.37 o 
   1   0  11       76.29       80.40      3.25 o 
   2   0  11      120.32      125.30      1.64 o 
   3   0  11       21.31       19.07      3.81 o 
   4   0  11      204.67      210.37      8.47 o 
   5   0  11       12.62       13.10      2.54 o 
   6   0  11      100.32       96.46      6.16 o 
  -3   1  11        4.05        2.60      1.59 o 
  -2   1  11       23.68       26.16      2.15 o 
  -1   1  11       10.83       11.02      1.25 o 
   0   1  11       32.78       32.90      1.60 o 
   1   1  11       77.60       71.03      1.79 o 
   2   1  11      233.78      228.44      4.88 o 
   3   1  11      128.31      120.11      3.39 o 
   4   1  11      238.25      229.10      8.78 o 
   5   1  11       16.05       19.23      4.56 o 
   6   1  11      163.04      156.72      7.82 o 
   7   1  11       40.63       46.75      4.66 o 
  -3   2  11       57.70       57.53      2.16 o 
  -2   2  11       13.56       11.82      1.11 o 
  -1   2  11       88.88       98.93      6.72 o 
   0   2  11      201.82      206.45     13.92 o 
   1   2  11        3.43        3.25      0.72 o 
   2   2  11       40.64       41.93      1.81 o 
   3   2  11      372.59      350.20      6.89 o 
   4   2  11        3.03        1.73      0.88 o 
   5   2  11      305.21      313.94     16.64 o 
   6   2  11        0.21        0.14      2.00 o 
   7   2  11       90.99       86.99      8.96 o 
  -2   3  11       48.46       50.86      4.23 o 
  -1   3  11       79.38       83.00      5.97 o 
   0   3  11       26.20       28.50      5.33 o 
   1   3  11       13.71       13.39      1.32 o 
   2   3  11       94.21       94.53      2.35 o 
   3   3  11       75.18       78.28      2.65 o 
   4   3  11      127.64      120.02     35.29 o 
   5   3  11       67.21       63.71      5.35 o 
   6   3  11       29.76       26.41      2.13 o 
   7   3  11        3.37        4.41      1.97 o 
  -1   4  11        6.41        5.10      1.08 o 
   0   4  11      318.68      303.95     12.21 o 
   1   4  11        1.86        0.65      0.71 o 
   2   4  11      124.33      120.33      2.89 o 
   3   4  11        2.57        2.67      0.59 o 
   4   4  11       99.49      106.03      3.64 o 
   5   4  11        4.89        4.44      0.49 o 
   6   4  11      268.63      130.95    146.27 o 
   7   4  11        6.80        8.24      1.61 o 
   0   5  11        9.73        8.35      3.01 o 
   1   5  11      122.78      115.45      3.23 o 
   2   5  11       21.81       20.53      1.31 o 
   3   5  11       69.93       67.42      1.95 o 
   4   5  11       23.60       21.76      1.50 o 
   5   5  11       68.95       70.71      3.67 o 
   6   5  11       30.73       32.20      3.15 o 
   7   5  11       95.89      105.45      5.71 o 
   1   6  11       54.08       52.29      2.76 o 
   2   6  11       21.56       19.12      1.58 o 
   3   6  11      115.50      113.08      3.91 o 
   4   6  11       21.96       21.35      1.39 o 
   5   6  11      111.93      109.50      2.75 o 
   6   6  11       20.93       21.07      1.42 o 
  -1  -5  12       11.15        8.97      0.98 o 
   0  -5  12      142.81      138.19      7.20 o 
  -3  -4  12        9.77        9.06      1.44 o 
  -2  -4  12       86.78       87.60      4.22 o 
  -1  -4  12        8.31        6.35      1.14 o 
   0  -4  12       81.02       78.07      1.90 o 
   1  -4  12        5.27        5.01      1.67 o 
   2  -4  12      118.21      106.48      5.72 o 
  -3  -3  12      104.84      113.09      4.20 o 
  -2  -3  12       48.28       31.50     13.09 o 
  -1  -3  12      181.43      186.05      8.28 o 
   0  -3  12        8.18        8.01      0.76 o 
   1  -3  12       37.71       38.57      1.04 o 
   2  -3  12       31.55       28.75      2.99 o 
   3  -3  12       52.15       55.68      6.66 o 
  -3  -2  12      112.33      117.81      3.79 o 
  -2  -2  12        1.78        1.60      0.88 o 
  -1  -2  12      272.36      284.12      5.01 o 
   0  -2  12      158.92      165.71      3.19 o 
   1  -2  12      206.67      206.95      7.57 o 
   2  -2  12        2.64        2.37      1.52 o 
   3  -2  12      199.37      213.48     12.29 o 
   4  -2  12        2.84        2.56      1.87 o 
  -3  -1  12        2.63        1.87      1.60 o 
  -2  -1  12        8.04        8.54      1.48 o 
  -1  -1  12        2.76        3.16      0.97 o 
   0  -1  12      184.12      191.71      5.15 o 
   1  -1  12        7.42        8.19      0.49 o 
   2  -1  12      498.12      469.43     17.48 o 
   3  -1  12       13.33       15.95      4.04 o 
   4  -1  12      239.19      253.19     10.72 o 
   5  -1  12       15.52       14.90      3.03 o 
  -3   0  12       23.97       23.75      1.98 o 
  -2   0  12       80.20       86.79      2.68 o 
  -1   0  12       85.23       85.92      2.41 o 
   0   0  12      214.92      238.88     14.37 o 
   1   0  12       45.17       47.44      1.31 o 
   2   0  12      188.25      183.57      3.60 o 
   3   0  12      144.30      147.79      6.67 o 
   4   0  12      127.68      130.34      9.76 o 
   5   0  12        8.18        6.72      2.42 o 
   6   0  12        5.36        5.73      3.99 o 
  -3   1  12       11.51       10.20      1.43 o 
  -2   1  12        1.63        1.80      0.94 o 
  -1   1  12      184.82      181.70      6.45 o 
   0   1  12      201.78      195.38      4.32 o 
   1   1  12      212.94      203.73      5.29 o 
   2   1  12        1.17        1.48      0.40 o 
   3   1  12      405.31      372.34     10.57 o 
   4   1  12       13.08       11.79      2.33 o 
   5   1  12      154.84      151.68      7.66 o 
   6   1  12        7.22        6.67      2.47 o 
  -2   2  12        5.01        6.04      1.07 o 
  -1   2  12        1.63        2.13      0.99 o 
   0   2  12       83.18       79.98      2.81 o 
   1   2  12       74.83       79.61      2.79 o 
   2   2  12      116.96      116.00      2.74 o 
   3   2  12       38.60       31.89      2.36 o 
   4   2  12       25.25       28.19      1.90 o 
   5   2  12        0.33        0.26      0.97 o 
   6   2  12      107.17      103.00      6.34 o 
  -1   3  12        1.75        1.14      0.67 o 
   0   3  12        0.58        0.30      0.59 o 
   1   3  12       20.60       22.25      1.26 o 
   2   3  12      241.72      251.44     10.51 o 
   3   3  12       90.14       87.83      5.34 o 
   4   3  12      351.51      340.82      6.98 o 
   5   3  12        0.39        1.07      0.97 o 
   6   3  12       93.78       91.46     10.64 o 
   0   4  12       38.44       37.59      1.70 o 
   1   4  12        0.86        0.35      0.66 o 
   2   4  12        0.42        0.36      0.52 o 
   3   4  12      160.16      151.14      5.17 o 
   4   4  12       18.94       16.57      1.04 o 
   5   4  12      146.49      145.23      9.34 o 
   6   4  12        0.20       -0.19      1.18 o 
   1   5  12        3.65        2.64      1.28 o 
   2   5  12       34.46       35.18      1.97 o 
   3   5  12       26.40       25.55      1.70 o 
   4   5  12        1.49        1.76      0.77 o 
   5   5  12       71.00       71.72      3.52 o 
   6   5  12       13.78       13.98      4.17 o 
   3   6  12        0.55        0.67      0.99 o 
   4   6  12       38.93       39.68      1.83 o 
  -1  -4  13       67.97       70.11      3.27 o 
   0  -4  13       26.41       33.50      3.10 o 
  -2  -3  13       35.25       33.80      1.81 o 
  -1  -3  13       43.90       43.48      1.63 o 
   0  -3  13      131.70      133.17      4.56 o 
   1  -3  13      132.11      134.46      6.44 o 
   2  -3  13        6.27       11.42      2.50 o 
  -2  -2  13       57.05       57.85      3.04 o 
  -1  -2  13        0.38       -0.29      0.48 o 
   0  -2  13      158.86      151.00      3.32 o 
   1  -2  13        0.72        0.00      0.93 o 
   2  -2  13      100.72      105.14      5.80 o 
   3  -2  13       45.45       55.40      4.56 o 
   4  -2  13       38.07       35.17      4.16 o 
  -2  -1  13       43.57       46.74      2.65 o 
  -1  -1  13       94.67       99.86      2.88 o 
   0  -1  13        2.98        4.17      0.65 o 
   1  -1  13       13.26       13.59      3.74 o 
   2  -1  13        7.82        0.00      1.56 o 
   3  -1  13       57.12       54.57      6.92 o 
   4  -1  13        1.58        2.90      2.00 o 
  -2   0  13        8.68        7.95      1.07 o 
  -1   0  13      226.51      232.90      4.94 o 
   0   0  13       48.46       52.27      3.66 o 
   1   0  13      237.06      234.60      6.88 o 
   2   0  13        1.71        1.80      1.26 o 
   3   0  13      346.67      352.06     17.19 o 
   4   0  13       19.23       16.63      3.00 o 
   5   0  13       71.41       76.06      9.09 o 
  -2   1  13        1.42        0.65      1.03 o 
  -1   1  13       15.95       16.14      1.30 o 
   0   1  13      195.99      191.51      5.93 o 
   1   1  13       24.62       23.71      1.32 o 
   2   1  13      175.59      170.69      8.33 o 
   3   1  13        9.15        9.19      1.45 o 
   4   1  13      120.20      112.78      6.13 o 
   5   1  13       12.18       11.77      4.47 o 
  -1   2  13       44.30       36.94      3.95 o 
   0   2  13      141.41      134.94      4.25 o 
   1   2  13       15.15       14.81      8.42 o 
   2   2  13      298.04      277.86      7.28 o 
   3   2  13       28.21       16.72     14.25 o 
   4   2  13       65.65       64.96      5.35 o 
   5   2  13        0.57        1.24      1.58 o 
   6   2  13       35.23       31.07      6.24 o 
   0   3  13       35.61       37.01      2.71 o 
   1   3  13       55.37       56.02      4.12 o 
   2   3  13        0.60        0.01      0.50 o 
   3   3  13      223.70      220.09     18.09 o 
   4   3  13        0.28       -1.45      1.45 o 
   5   3  13      109.66       94.25     12.32 o 
   6   3  13        0.16        0.34      0.98 o 
   1   4  13       36.06       35.39      2.97 o 
   2   4  13        6.10        6.01      0.90 o 
   3   4  13       53.88       49.24      1.62 o 
   4   4  13        9.41       10.62      2.19 o 
   5   4  13       13.16       13.96      2.55 o 
   3   5  13       22.08       21.11      1.39 o 
   4   5  13      102.50       92.73      3.67 o 
  -1  -2  14       43.82       43.80      2.82 o 
   0  -2  14       80.17       82.12      5.44 o 
   1  -2  14       62.75       59.06      4.03 o 
   2  -2  14        7.88       -0.01      1.17 o 
  -1  -1  14       42.96       44.45      2.97 o 
   0  -1  14       25.90       25.23      1.90 o 
   1  -1  14      120.20       99.11      4.52 o 
   2  -1  14        5.97       -0.01      1.02 o 
   3  -1  14       13.04        7.17      2.36 o 
  -1   0  14        0.28        1.16      0.86 o 
   0   0  14       62.71       60.90      2.19 o 
   1   0  14        1.79        0.91      0.57 o 
   3   0  14       41.71       49.20      6.16 o 
   4   0  14      135.67      125.99     10.62 o 
   0   1  14       52.85       54.56      2.16 o 
   1   1  14        5.69        4.87      1.39 o 
   3   1  14       20.11       19.22      2.12 o 
   4   1  14        0.56        1.41      1.59 o 
   0   2  14       12.48        9.17      5.91 o 
   1   2  14      173.59      165.69      4.98 o 
   2   2  14        9.38        5.01      3.86 o 
   3   2  14      283.92      279.51     10.07 o 
   4   2  14        0.30        0.46      0.99 o 
   1   3  14       18.90       21.80      1.99 o 
   2   3  14       30.77       26.54      1.88 o 
   3   3  14       19.11       17.46      4.06 o 
   4   3  14       82.40       82.95      7.40 o 
                                                 
